# Supplementary material for: Evaluating 17 methods incorporating biological function with GWAS summary statistics to accelerate discovery demonstrates a tradeoff between high sensitivity and high positive predictive value
Source: Commun Biol. 2023 Nov 24;6:1199. doi: 10.1038/s42003-023-05413-w (PMC10673847; doi:10.1038/s42003-023-05413-w)
Supplement: Supplementary file 4 — Supplementary Data 1 [file 42003_2023_5413_MOESM4_ESM.xlsx]

## Sheet: Sheet1
Supplementary Data 1. Extended description of functional weighting methods
Method Name	Classification	Level	Citation	Number of Pubmed Citations 7/11/22	Method Variable Requirements	Sources of additional data	Sample Size of eQTL Dataset	Additional Information
Unweighted	NA	Variant	NA		chr, pos, p-value	NA	NA	NA
Suggestive	NA	Variant	NA		chr, pos, p-value	NA	NA	NA
MAGMA	NA	eQTL	de Leeuw, et al. PLoS Comput Biol 2016	779	chr, pos, rsID, p-value	Gencode GrCh37p13 annotations	NA	NA
GenoCanyon10K	annotation	Variant	Lu, et al. Sci Rep 2015	66	CHR (integer), BP	Smoothed GenoCanyon Scores downloaded from https://genocanyon.med.yale.edu/GenoCanyon_Downloads.html	NA	NA
GenoSkyline	annotation	Variant	Lu, et al. PLoS Genetocs 2017	35	CHR (integer), BP, p-value	PGC: Downloaded tissue-specific brain GenoSkyline scores	NA	NA
						UKBB: Downloaded tissue-specific blood GenoSkyline scores	NA	NA
Sveinbjornsson	annotation	Variant	Sveinbjornsson, et al. Nat Genet 2016	86	CHR, POS, rsID, REF, ALT		NA	NA
LSMM	annotation	Variant	Ming, et al. Bioinformatics 2018	1	CHR, POS, rsID, p-value	Dichotomized (0.5) GenoSkylinePlus Scores, Annovar annotation categories (downloaded 4/16/18)	NA	Choice of global or local FDR
GPA	pleiotropy	Variant	Chung, et al. PLoS Genetics 2014	105	CHR, POS, p-value	Pairwise evaluation of potentially pleiotropic GWAS: SCZ, BPD, MDD, MPV, WBC, HDL	NA	Choice of global or local FDR
MTAG	pleiotropy	Variant	Turley, et al. Nature Genetics 2018	221	snpid (rsid), chr, bpos (position), a1, a2, freq, z, pval, n	Pairwise evaluation of potentially pleiotropic GWAS: SCZ, BPD, MDD, MPV, WBC, HDL	NA	NA
fGWAS	eQTL	Variant	Pickrell. AJHG 2014	269	SNPID (chr:pos or rsID, but ordered by position), CHR, POS, Z, F, NCASE, NCONTROL (alternative to NCASE and NCONTROL is N)	PGC: Downloaded significant GTEx v7 Data Brain Nucleus Accumbens	130	NA
						UKBB: Downloaded significant GTEx v7 Data Whole Blood	369	NA
Weighted eQTL	eQTL	Variant	Li, et al. Front Genet 2013	30	CHR, POS, p-value	PGC: Downloaded significant GTEx v7 Data Brain Nucleus Accumbens	130	NA
						UKBB: Downloaded significant GTEx v7 Data Whole Blood	369	NA
									Using ENSG or Gene Symbol to match	ENSG locus calculated by…	500kb locus calculated by…	how GWAS1 excluded	mean % of fwGWAS output that overlaps with GWAS2-MAGMA
COLOC	eQTL	eQTL	Giambartolomei, et al. PLoS Genetics 2014	630	CHR, POS, BETA, SE, N, MAF, ProbeID, SNP (chr:pos)	PGC: Downloaded significant GTEx v7 Data Brain Nucleus Accumbens	130	User-defined colocalization boundaries of +/- 200kb	ENSG ID	Gencode boundaries, HLA done as extended region from midpoint of Gencode boundaries	midpoint of Gencode START, STOP +/- 500kb, hla done as extended region for anything whose midpoint is within that region	gencode midpoint within start/stop of GWAS1 hits	0.949339
						UKBB: Downloaded significant GTEx v7 Data Whole Blood	369
MOLOC	eQTL	eQTL	Giambartolomei, et al. Bioinformatics 2018	71	CHR, POS, BETA, SE, N, MAF, ProbeID, SNP (chr:pos)	PGC: Downloaded significant GTEx v7 Data Brain Nucleus Accumbens	130	PGC: Methylation data downloaded from GSE74193	ENSG ID	Gencode boundaries, HLA done as extended region from midpoint of gencode boundaries	midpoint of Gencode START, STOP +/- 500kb, hla done as extended region for anything whose midpoint is within that region	gencode midpoint within start/stop of GWAS1 hits	0.962529
						UKBB: Downloaded significant GTEx v7 Data Whole Blood	369	UKBB: Methylation data downloaded from Aries middle-age whole blood study
Jepeg	eQTL	eQTL	Lee, et al. Bioinformatics 2014	14	rsID, chr, bp, a1, a2, z	JEPEG-provided 1KG EUR Phase 1 Release 3 and v0.2.0 SNP annotations from dleelab.githum.io/jepeg	379	NA	Gene Symbol	Gencode boundaries, HLA done as extended region from midpoint of gencode boundaries	midpoint of Gencode START, STOP +/- 500kb, hla done as extended region for anything whose midpoint is within that region	gencode midpoint within start/stop of GWAS1 hits	0.894686
Sherlock	eQTL	eQTL	He, et al. AJHG 2013	127	rsID, p-value	PGC: Sherlock-provided GTEx v7 Data Brain Nucleus Accumbens	130	Trait population prevalence: SCZ = 0.005, MDD = 0.15, BPD = 0.01	ENSG ID	Gencode boundaries, HLA done as extended region from midpoint of gencode boundaries	midpoint of Gencode START, STOP +/- 500kb, hla done as extended region for anything whose midpoint is within that region	gencode midpoint within start/stop of GWAS1 hits	0.953976
								Sample size: SCZ = 21856, MDD = 18759, BPD 16731
						UKBB: Sherlock-provided GTEx v7 Data Whole Blood	369	Sample size: MPV = 127230, WBC = 131969
SMR	eQTL	eQTL	Zhu, et al. Nature Genetics 2016	644	rsID, effect allele, other allele, frequency, beta, se, p, N	PGC: SMR-provided GTExv7 summary data, Brain nucleus accumbens, all cis-eQTL	130	NA	ENGS ID	Gencode boundaries, HLA done as extended region from midpoint of gencode boundaries	midpoint of Gencode START, STOP +/- 500kb, hla done as extended region for anything whose midpoint is within that region	gencode midpoint within start/stop of GWAS1 hits	gtex = 0.9575972; brain emeta 0.9730183
						PGC: SMR-provided GTExv7 summary data, Brain nucleus accumbens, "lite" cis-eQTL version	130	NA
						PGC: SMR-provided Brain-eMeta eQTL dataset	~1194	NA
						UKBB: SMR-provided GTExv7 summary data, Whole Blood, all cis-eQTL	369	NA
						UKBB: SMR-provided GTExv7 summary data, Whole Blood, "lite" cis-eQTL version	369	NA
TWAS/FUSION	eQTL	eQTL	Gusev, et al. Nat Genet 2016	593	SNP (rsID), A1 (effect allele), A2 (other allele) Z (sign with respect to A1)	PGC: TWAS/FUSION-provided GTEx v7 Data Brain Nucleus Accumbens	130	NA	Gene Symbol	Gencode boundaries, HLA done as extended region from midpoint of gencode boundaries	midpoint of Gencode START, STOP +/- 500kb, hla done as extended region for anything whose midpoint is within that region	gencode midpoint within start/stop of GWAS1 hits	0.959602
						UKBB: TWAS/FUSION-provided GTEx v7 Data Whole Blood	369	NA
fastENLOC	eQTL	eQTL	Wen, et al. PLoS Genetics 2017	69	chr_pos_ref_alt_b38, LD_loc, Z	FastENLOC-provided pre-computed eQTL annotations using GTEx v8 data	up to n=838	LD blocks defined based on Berisa/Pickrell 2015	ENSG ID	Gencode boundaries, HLA done as extended region from midpoint of gencode boundaries	midpoint of Gencode START, STOP +/- 500kb, hla done as extended region for anything whose midpoint is within that region	gencode midpoint within start/stop of GWAS1 hits	0.9375
EUGENE	eQTL	eQTL	Ferreira, et al. JACI 2017	31	rsID, p-value	PGC: EUGENE-provided Whole Brain Grouping from 20170317 eQTL dataset b) UKBB - Whole Blood 20160413 eQTL dataset downloaded from EUGENE* (edited)	n=80-154	NA	Gene Symbol	EUGENE boundaries, hla done as extended region	midpoint of EUGENE start/stop +/- 500kb	EUGENE midpoint (BPstart/BPstop) within start/stop of GWAS1	0.973607
						UKBB : EUGENE-provided Whole Blood 20160413 eQTL dataset* (edited)	n=369-5311	NA
UTMOST	eQTL	eQTL	Hu, et al. Nat Genet 2019	83	SNP, A1, A2, A1AF, BETA, SE, P, N	PGC: UTMOST-provided nucleus accumbens eQTL data	130	NA	Gene Symbol	Gencode boundaries, HLA done as extended region from midpoint of gencode boundaries	midpoint of Gencode START, STOP +/- 500kb, hla done as extended region for anything whose midpoint is within that region	gencode midpoint within start/stop of GWAS1 hits	0.979809
						UKBB: UTMOST-provided Whole Blood eQTL data	369	NA
						PCG and UKBB: 44 tissue joint analysis	n=80-491	NA
Abbreviations: bipolar disorder (BPD); major depressive disorder (MDD); schizophrenia (SCZ); mean platelet volume (MPV); white blood cell count (WBC); high density lipoprotein cholesterol (HDL); Psychiatric Genomics Consortium (PGC); United Kingdom BioBank (UKBB); positive predictive value (PPV); kilobase (kb); not applicable (NA); chromosome (CHR); position (POS); standard error of beta (SE); nu…
