# Supplementary material for: Evaluating 17 methods incorporating biological function with GWAS summary statistics to accelerate discovery demonstrates a tradeoff between high sensitivity and high positive predictive value
Source: Commun Biol. 2023 Nov 24;6:1199. doi: 10.1038/s42003-023-05413-w (PMC10673847; doi:10.1038/s42003-023-05413-w)
Supplement: Supplementary file 5 — Supplementary Data 2 [file 42003_2023_5413_MOESM5_ESM.xlsx]

## Sheet: Sheet1
Supplementary Data 2. Characteristics of GWAS used to test functional weighting methods
Trait	Abbreviation	Citation	Cases	Controls	Imputation Panel	Genome-wide significance threshold	Independent Association Criteria	Number of Genome-wide Significant Findings (Published)	Number of Variants (hg19)	Number of significant variants (public release dataset)	Number of significant loci (public released dataset)	Number of significant loci (MAGMA)
Bipolar Disorder	BPD1	Sklar, et al. Nature Genet. 2011;43(10):977-983	7481	9250	HapMap phase 2 CEU	primary GWAS p < 5x10-8	NA	4	2426748	43	4	51
	BPD2	Stahl, et al. Nature Genet. 2019;51(5):793-803.	20352	31358	1KG multi-ancestry panel	combined discovery and replication p < 5x10-8	NA	30	13413244	264	18	599
Major Depressive Disorder	MDD1	Ripke, et al. Mol Psychiatry. 2013;18(4):497-511.	9240	9519	HapMap3 CEU + TSI	p < 5x10-8 in either discovery or combined discovery + replication	NA	0	1234855	0	0	0
	MDD2	Wray, et al. Nat Genet. 2018;50(5):668-681.	59851	113154	1KG multi-ancestry panel	meta-analysis p < 5x10-8	Clump into regions based on R2 < 0.1 within 3 Mb windows and performed conditional analyses on SNPs within a 10 Mb region	44	13554550	912	4	63
Schizophrenia	SCZ1	Ripke, et al. Nat Genet. 2011;43(10):969-976.	9394	12462	HapMap3 CEU + TSI	combined stage 1+2 p < 5x10-8	NA	7	1252639	136	5	15
	SCZ2	Ripke, et al. Nature. 2014;511(7510):421-7.	35476	48074	1KG	p < 5x10-8	R2 < 0.1 within 500 kb	128	9075843	12883	92	95
Mean Platelet Volume	MPV1	Astle, et al. Cell 2016;167(5):1416-1429.e19.	127230	NA	1KGP3 + UK10k panel	p < 8.31x-9	Bidirectional stepwise regression procedure and mutual adjustment p < 8.31x10-9	294	29519497	42597	200	1361
	MPV2	http://www.nealelab.is/uk-biobank/	350470	NA	merged UK10K and 1000GP3 reference panels	p < 5x10-8	NA	NA	13162749	128058	396	1279
White Blood Cell Count	WBC1	Astle, et al. Cell 2016;167(5):1416-1429.e19.	131969	NA	1KGP3 + UK10k panel	p < 8.31x-9	Bidirectional stepwise regression procedure and mutual adjustment p < 8.31x10-9	180	29542755	39580	172	1153
	WBC2	http://www.nealelab.is/uk-biobank/	350470	NA	merged UK10K and 1000GP3 reference panels	p < 5x10-8	NA	NA	13162746	77640	365	1095
Abbreviations: Mb = megabase; kb = kilobase; CEU = Utah residents with Northern and Western European ancestry; TSI = Toscani in Italy; 1KG = 1000 Genomes; 1KGP3 = 1000 Genomes Phase 3
