# Supplementary material for: Evaluating 17 methods incorporating biological function with GWAS summary statistics to accelerate discovery demonstrates a tradeoff between high sensitivity and high positive predictive value
Source: Commun Biol. 2023 Nov 24;6:1199. doi: 10.1038/s42003-023-05413-w (PMC10673847; doi:10.1038/s42003-023-05413-w)
Supplement: Supplementary file 6 — Supplementary Data 3 [file 42003_2023_5413_MOESM6_ESM.xlsx]

## Sheet: Sheet1
Supplementary Data 3. Evaluation Definitions
Definition	GWAS1	fwGWAS1	GWAS2
True Positive	Not significant	Significant	Significant
False Positive	Not significant	Significant	Not significant
True Negative	Not significant	Not significant	Not significant
False Negative	Not significant	Not significant	Significant
