# Supplementary material for: Evaluating 17 methods incorporating biological function with GWAS summary statistics to accelerate discovery demonstrates a tradeoff between high sensitivity and high positive predictive value
Source: Commun Biol. 2023 Nov 24;6:1199. doi: 10.1038/s42003-023-05413-w (PMC10673847; doi:10.1038/s42003-023-05413-w)
Supplement: Supplementary file 7 — Supplementary Data 4 [file 42003_2023_5413_MOESM7_ESM.xlsx]

## Sheet: Sheet1
Supplementary Data 4. Performance of variant-level functional weighting methods after excluding findings from first-wave GWAS
	Method	Method Option(s)		Variant-based Evaluations				Loci-based Evaluations (topSNP +/- 500kb)
BPD			Number of SNPs Input	Number of Significant Variants	SN	PPV	F1score	Number of Significant Loci	SN	PPV	F1 Score
	GWAS1 suggestive		2422487	205	0.27907	0.117073	0.164948	21	0.352941	0.285714	0.315789
	Weighted eQTL	Binary	2422487	0
	Weighted eQTL	General	2422487	0
	fgwas		188570	22	0	0	0	21	0.176471	0.142857	0.157895
	GenoSkyline		2422487	189	0.127907	0.0582011	0.08	36	0.176471	0.0833333	0.113208
	GenoCanyon10K		2422487	419	0.406977	0.0835322	0.138614	63	0.294118	0.0793651	0.125
	GPA	Global - using SCZ	1064148	4147	0.453488	0.00940439	0.0184266	475	0.705882	0.0252632	0.0487805
	GPA	Global - using MDD	1064000	279	0.244186	0.0752688	0.115068	59	0.294118	0.0847458	0.131579
	GPA	Local - using SCZ	1064148	2038	0.418605	0.0176644	0.0338983	211	0.705882	0.056872	0.105263
	GPA	Local - using MDD	1064000	111	0.0581395	0.045045	0.0507614	13	0.176471	0.230769	0.2
	MTAG	Using SCZ	890768	80	0.186047	0.2	0.192771	7	0.235294	0.571429	0.333333
	MTAG	Using MDD	980357	0
	Sveinbjornsson		2422487	0
	LSMM - Global		2422487	724	0.511628	0.0607735	0.108642	110	0.470588	0.0727273	0.125984
	LSMM - Local		2422487	246	0.348837	0.121951	0.180723	27	0.294118	0.185185	0.227273
								Loci-based Evaluations (topSNP +/- 500kb)
		Method Option(s)		Variant-based Evaluations				Number of Significant Loci	SN	PPV	F1 Score
MDD			Number of SNPs Input	Number of Significant Variants	SN	PPV	F1score	Number of Significant Loci	SN	PPV	F1score
	GWAS1 suggestive		1234855	24	0	0	0	9	0	0	0
	Weighted eQTL	Binary	1234855	0
	Weighted eQTL	General	1234855	0
	fgwas		1234855	14	0	0	0	13	0.25	0.0769231	0.117647
	GenoSkyline		1234853	0
	GenoCanyon10K		1234853	1	0	0	0	1	0	0	0
	GPA	Global - using BPD	1064000	31	0	0	0	6	0	0	0
	GPA	Global - using SCZ	1234844	0
	GPA	Local - using BPD	1064000	11	0	0	0	5	0	0	0
	GPA	Local - using SCZ	1234844	0
	MTAG	Using SCZ	1094364	23	0.0218579	0.173913	0.038835	1	0.25	1	0.4
	MTAG	Using BPD	892339	1	0	0	0	1	0	0	0
	Sveinbjornsson		1234855	0
	LSMM - Global		1234855	0
	LSMM - Local		1234855	0
SCZ		Method Option(s)		Variant-based Evaluations				Loci-based Evaluations (topSNP +/- 500kb)
			Number of SNPs Input	Number of Significant Variants	SN	PPV	F1score	Number of Significant Loci	SN	PPV	F1 Score
	GWAS1 suggestive		1242114	205	0.075386	0.404878	0.127106	44	0.229885	0.454545	0.305344
	Weighted eQTL	Binary	1242114	0
	Weighted eQTL	General	1242114	0
	fgwas		113895	22	0.0027248	0.136364	0.00534283	21	0.045977	0.190476	0.0740741
	GenoSkyline		1242112	428	0.108084	0.278037	0.155657	99	0.310345	0.272727	0.290323
	GenoCanyon10K		1242112	696	0.162579	0.257184	0.199221	163	0.367816	0.196319	0.256
	GPA	Global - using BPD	1055264	3329	0.351499	0.116251	0.174718	476	0.689655	0.12605	0.213144
	GPA	Global - using MDD	1223401	1423	0.260672	0.201687	0.227417	281	0.494253	0.153025	0.233696
	GPA	Local - using BPD	1055264	1402	0.251589	0.197575	0.221334	212	0.425287	0.174528	0.247492
	GPA	Local - using MDD	1223401	461	0.110808	0.264642	0.15621	91	0.287356	0.274725	0.280899
	MTAG	Using BPD	885859	17	0.00908265	0.588235	0.0178891	4	0.045977	1	0.0879121
	MTAG	Using MDD	1084978	0
	Sveinbjornsson		1242114	0
	LSMM - Global		1242114	3412	0.409628	0.132181	0.199867	516	0.747126	0.125969	0.215589
	LSMM - local		1242114	1209	0.216167	0.196857	0.206061	221	0.45977	0.180995	0.25974
		Method Option(s)		Variant-based Evaluations				Loci-based Evaluations (topSNP +/- 500kb)
MPV			Number of SNPs Input	Number of Significant Variants	SN	PPV	F1score	Number of Significant Loci	SN	PPV	F1 Score
	GWAS1 suggestive		26855532	4517	0.132077	0.619805	0.217753	328	0.546798	0.338415	0.418079
	Weighted eQTL	Binary	26855532	35	0.0015544	0.942857	0.00310369	12	0.0394089	0.666667	0.0744186
	Weighted eQTL	General	26855532	22	0.000989166	0.954545	0.00197628	12	0.0344828	0.583333	0.0651163
	fgwas		4101769	46	0.000706547	0.326087	0.00141004	43	0.0935961	0.44186	0.154472
	GenoSkyline		27382828	8482	0.193406	0.483059	0.276219	473	0.665025	0.285412	0.399408
	GenoCanyon10K		27382828	177698	0.323504	0.0385901	0.0689548	761	0.832512	0.222076	0.350622
	GPA	Global - using SCZ	1123302	6528	0.0912388	0.296722	0.139563	648	0.881773	0.276235	0.420682
	GPA	Global - using WBC	26734734	32615	0.450165	0.291835	0.354107	1104	0.965517	0.177536	0.299923
	GPA	Global - using HDL (Willer)	2229646	13180	0.183797	0.296032	0.226788	696	0.847291	0.247126	0.382647
	GPA	Global - using HDL (Neale)	11856301	43210	0.566133	0.277018	0.372007	1032	0.980296	0.192829	0.322267
	GPA	Global - using BMI	2305115	12113	0.165615	0.290267	0.210899	679	0.857143	0.256259	0.394558
	GPA	Global - using Height	2299009	13061	0.16943	0.2754	0.209793	684	0.862069	0.255848	0.394589
	GPA	Local - using SCZ	1123302	2350	0.0534621	0.482979	0.096268	273	0.605911	0.450549	0.516807
	GPA	Local - using WBC	26734734	10269	0.210504	0.433547	0.283404	553	0.70936	0.260398	0.380952
	GPA	Local - using HDL (Willer)	2229646	4971	0.118747	0.507141	0.192435	303	0.635468	0.425743	0.509881
	GPA	Local - using HDL (Neale)	11856301	15351	0.340085	0.46874	0.39418	518	0.793103	0.310811	0.446602
	GPA	Local - using BMI	2305115	4269	0.0976448	0.485594	0.162595	293	0.610837	0.423208	0.5
	GPA	Local - using Height	2299009	4707	0.105134	0.474187	0.172109	301	0.62069	0.418605	0.5
	MTAG	Using SCZ	1009792	0
	MTAG	Using WBC	9081047	0
	MTAG	Using HDL (Willer)	1866939	0
	MTAG	Using HDL (Neale)	9095206	0
	MTAG	Using BMI	1894671	0
	MTAG	Using Height	1940269	0
	Sveinbjornsson		26855532	0
	LSMM - Global	Global FDR	26935158	42055	0.503439	0.253426	0.33714	930	0.990148	0.216129	0.35481
	LSMM - Local	Local FDR	26935158	12915	0.278992	0.457587	0.346638	828	0.837438	0.205314	0.329777
		Method Option(s)
		Number of SNPs Input		Variant-based Evaluations				Loci-based Evaluations (topSNP +/- 500kb)
WBC			Number of SNPs Input	Number of Significant Variants	SN	PPV	F1score	Number of Significant Loci	SN	PPV	F1 Score
	GWAS1 suggestive		27382828	4674	0.163928	0.542894	0.251819	355	0.610837	0.349296	0.444444
	Weighted eQTL	Binary	27382828	30	0.00180424	0.933333	0.00360152	9	0.0295567	0.666667	0.0566038
	Weighted eQTL	General	27382828	10	0.000515497	0.8	0.00103033	8	0.0246305	0.625	0.0473934
	fgwas		4239062	41	0.000386623	0.146341	0.000771208	32	0.0394089	0.25	0.0680851
	GenoSkyline		26855532	13375	0.266963	0.30911	0.286495	704	0.866995	0.25	0.388093
	GenoCanyon10K		26855532	27633	0.379857	0.212931	0.272891	928	0.945813	0.206897	0.339523
	GPA	Global - using SCZ	1142404	9108	0.0878923	0.149742	0.110768	775	0.862069	0.225806	0.357873
	GPA	Global - using MPV	27238383	37197	0.490109	0.20381	0.287899	1080	0.950739	0.178704	0.300857
	GPA	Global - using HDL (Willer)	2229646	18561	0.18036	0.150784	0.164251	826	0.866995	0.213075	0.34208
	GPA	Global - using HDL (Neale)	11856301	58560	0.593595	0.156797	0.248068	1050	0.950739	0.18381	0.308061
	GPA	Global - using BMI	2305115	17314	0.178233	0.159746	0.168484	822	0.857143	0.211679	0.339512
	GPA	Global - using Height	2299009	18790	0.171532	0.141656	0.155169	797	0.896552	0.228356	0.364
	GPA	Local - using SCZ	1142404	3370	0.0571557	0.263205	0.0939171	414	0.679803	0.333333	0.447326
	GPA	Local - using MPV	27238383	12804	0.30163	0.364479	0.33009	513	0.724138	0.28655	0.410615
	GPA	Local - using HDL (Willer)	2261400	7254	0.127586	0.272953	0.17389	457	0.724138	0.321663	0.445455
	GPA	Local - using HDL (Neale)	12076599	22635	0.416457	0.284764	0.338244	603	0.812808	0.273632	0.409429
	GPA	Local - using BMI	2339648	6374	0.119724	0.291497	0.169735	445	0.70936	0.323596	0.444444
	GPA	Local - using Height	2333607	7139	0.123526	0.268525	0.169212	451	0.743842	0.334812	0.461774
	MTAG	Using SCZ	1009840	0
	MTAG	Using MPV	9081047	0
	MTAG	Using HDL (Willer)	2039345	0
	MTAG	Using HDL (Neale)	10002576	0
	MTAG	Using BMI	1937533	3	0	0	0	1	0	0	0
	MTAG	Using Height	1940269	1	6.44371e-05	1	0.000128866	1	0.00492611	1	0.00980392
	Sveinbjornsson		27382828	0
	LSMM - Global	Global FDR	27382828	43615	0.510987	0.181382	0.267729	962	0.980296	0.206861	0.341631
	LSMM - Local	Local FDR	27382828	13011	0.319995	0.380857	0.347783	782	0.866995	0.225064	0.35736
Abbreviations: bipolar disorder (BPD); major depressive disorder (MDD); schizophrenia (SCZ); mean platelet volume (MPV); white blood cell count (WBC); kilobase (kb); false discovery rate (FDR); body mass index (BMI); high density lipoprotein (HDL); sensitivity (SN); positive predictive value (PPV)
