# Supplementary material for: Evaluating 17 methods incorporating biological function with GWAS summary statistics to accelerate discovery demonstrates a tradeoff between high sensitivity and high positive predictive value
Source: Commun Biol. 2023 Nov 24;6:1199. doi: 10.1038/s42003-023-05413-w (PMC10673847; doi:10.1038/s42003-023-05413-w)
Supplement: Supplementary file 8 — Supplementary Data 5 [file 42003_2023_5413_MOESM8_ESM.xlsx]

## Sheet: Sheet1
Supplementary Data 5. Performance results of eQTL-level functional weighting methods after excluding findings from first wave GWAS
	Method	Method Option(s)				Magma-based Evaluations				Loci-based Evaluations (topSNP +/- 500kb)						Loci-based Evaluations (ENSG start/stop)
BPD			no. SNPs input	no. eQTLs output		Number of Significant Loci	SN	PPV	F1 Score		Number of Significant Loci	SN	PPV	F1 Score		Number of Significant Loci	SN	PPV	F1 Score
	Jepeg		2426748	9095		8	0.0531915	0.833333	0.232558		3	0.0588235	0.333333	0.1		5	0.0588235	0.2	0.0909091
	TWAS/FUSION		2426749	14417		3	0.0212766	0.666667	0.0909091		2	0.0588235	0.5	0.105263		3	0.0588235	0.333333	0.1
	EUGENE		2426747	2384		2	0.0106383	0.5	0.285714		2	0.0588235	0.5	0.105263		2	0.0588235	0.5	0.105263
	SMR	Brain-eMeta	2135140	6598		0
	SMR	GTEx v7 NA - lite	2135140	1415		0
	SMR	GTEx v7 NA - all	2135140	1415		0
	COLOC		2426748/1073426	4914		6	0.0106383	0.166667	0.0909091		5	0.0588235	0.2	0.0909091		6	0.0588235	0.166667	0.0869565
	UTMOST	Single Tissue - Brain Nucleus Accumbens	2426749	12015		4	0.0106383	0.25	0.0204082		3	0	0	0		4	0	0	0
	UTMOST	44-Tissue Joint Evaluation	2426749	17338		14	0.0212766	0.142857	0.037037		6	0.117647	0.333333	0.173913		12	0.117647	0.166667	0.137931
	Sherlock	Default	2426748	2856		12	0	0	0		11	0.117647	0.181818	0.142857		12	0.117647	0.166667	0.137931
	fastENLOC		2426229	377		0
	moloc		2426749/106632	2987		1	0	0	0		1	0	0	0		1	0	0	0
			Numbers			Magma-based Evaluations				Loci-based Evaluations (topSNP +/- 500kb)						Loci-based Evaluations (ENSG start/stop)
MDD			no. SNPs input	no. eQTLs output		Number of Significant Loci	SN	PPV	F1 Score		Number of Significant Loci	SN	PPV	F1 Score		Number of Significant Loci	SN	PPV	F1 Score
	Jepeg		1229051	8773		0
	TWAS/FUSION		1229051	14443		0
	EUGENE		1229051	2389		0
	SMR	Brain-eMeta	1191479	6561		0
	SMR	GTEx v7 NA - lite	1191479	1416		0
	SMR	GTEx v7 NA - all	1191479	1416		0
	COLOC		1234855/590343	4922		5	0	0	0		2	0	0	0		5	0	0	0
	UTMOST	Single Tissue - Brain Nucleus Accumbens	1229052	11699		1	0	0	0		1	0	0	0		1	0	0	0
	UTMOST	44-Tissue Joint Evaluation	1229052	17372		0
	Sherlock	Default	1229051	2714		1	0	0	0		1	0	0	0		1	0	0	0
	fastENLOC		1234632	109		0
	moloc		1234855/58747	2992		2	0	0	0		1	0	0	0		2	0	0	0
			Numbers			Magma-based Evaluations				Loci-based Evaluations (topSNP +/- 500kb)						Loci-based Evaluations (ENSG start/stop)
SCZ			no. SNPs input	no. eQTLs output		Number of Significant Loci	SN	PPV	F1 Score		Number of Significant Loci	SN	PPV	F1 Score		Number of Significant Loci	SN	PPV	F1 Score
	Jepeg		1252639	8412		2	0.00373134	1	0.0344828		1	0.0114943	1	0.0227273		2	0.0114943	0.5	0.0224719
	TWAS/FUSION		1245563	14220		4	0.00186567	0.5	0.0147059		4	0.0229885	0.5	0.043956		4	0.0114943	0.25	0.021978
	EUGENE		1245562	2309		6	0.00179211	0.166667	0.0434783		5	0.0229885	0.4	0.0434783		6	0.0229885	0.333333	0.0430108
	SMR	Brain-eMeta	1199801	6460		6	0.00373134	0.333333	0.0493827		6	0.0344828	0.5	0.0645161		6	0.0344828	0.5	0.0645161
	SMR	Brain-eMeta w/pHeidi	1199801	6460		1	0	0	0		1	0	0	0		1	0	0	0
	SMR	GTEx v7 NA - lite	1199801	1391		0
	SMR	GTEx v7 NA - all	1199801	1391		0
	COLOC		1252639/600154	4811		7	0.00559701	0.5	0.0869565		5	0.0344828	0.6	0.0652174		7	0.0344828	0.428571	0.0638298
	UTMOST	Single Tissue - Brain Nucleus Accumbens	1245564	11631		3	0	0	0		2	0.0114943	0.5	0.0224719		3	0.0114943	0.333333	0.0222222
	UTMOST	44-Tissue Joint Evaluation	1245564	17118		10	0.00186567	0.1	0.003663		8	0.0344828	0.375	0.0631579		10	0.0344828	0.3	0.0618557
	Sherlock	Default	1245563	2660		17	0.00559701	0.230769	0.010929		14	0.045977	0.285714	0.0792079		15	0.045977	0.266667	0.0784314
	fastENLOC		1252413	706		0
	moloc		1252639/59615	2898		4	0.00186567	0.333333	0.0540541		3	0.0229885	0.666667	0.0444444		4	0.0229885	0.5	0.043956
			Numbers			Magma-based Evaluations				Loci-based Evaluations (topSNP +/- 500kb)						Loci-based Evaluations (ENSG start/stop)
MPV			no. SNPs input	no. eQTLs output		Number of Significant Loci	SN	PPV	F1 Score		Number of Significant Loci	SN	PPV	F1 Score		Number of Significant Loci	SN	PPV	F1 Score
	Jepeg		29435214	12798		12	0	0	0		12	0.0197044	0.333333	0.0372093		12	0.0147783	0.25	0.027907
	TWAS/FUSION		29462512	11270		19	0.00547303	0.368421	0.179487		15	0.0394089	0.533333	0.0733945		19	0.0344828	0.368421	0.0630631
	EUGENE		29462511	10719		832	0.0383112	0.058753	0.108407		368	0.596059	0.328804	0.423818		776	0.55665	0.145619	0.230848
	SMR	GTEx v7 WB - lite	29519497	3106		96	0.0101642	0.135417	0.211382		70	0.211823	0.614286	0.315018		90	0.182266	0.411111	0.25256
	SMR	GTEx v7 WB - lite w/pHeidi	29519497	3106		8	0.00312744	0.5	0.228571		8	0.0147783	0.375	0.028436		8	0.00985222	0.25	0.0189573
	SMR	GTEx v7 WB - all	29519497	3106		96	0.0101642	0.135417	0.211382		70	0.211823	0.614286	0.315018		90	0.182266	0.411111	0.25256
	SMR	GTEx v7 WB - all w/pHeidi	29519497	3106		7	0.00234558	0.428571	0.176471		7	0.0147783	0.428571	0.0285714		7	0.00985222	0.285714	0.0190476
	COLOC		29519497/17556221	6748		34	0.00547303	0.205882	0.197183		28	0.0837438	0.607143	0.147186		33	0.0738916	0.454545	0.127119
	UTMOST	Single Tissue - Whole Blood	29519498	10048		36	0.00547303	0.194444	0.0106464		25	0.0541872	0.44	0.0964912		35	0.044335	0.257143	0.0756303
	UTMOST	44-Tissue Joint Evaluation	29519498	14276		37	0.00625489	0.216216	0.0121581		84	0.0689655	0.166667	0.097561		169	0.0492611	0.0591716	0.0537634
	Sherlock	Default	11844613	4665		42	0.0125098	0.4	0.0242608		29	0.0985222	0.689655	0.172414		39	0.0837438	0.435897	0.140496
	fastENLOC		29509245	480
	moloc		NA	5149		28	0.00156372	0.0714286	0.0655738		11	0.0246305	0.454545	0.046729		28	0.0246305	0.178571	0.04329
			Numbers			Magma-based Evaluations				Loci-based Evaluations (topSNP +/- 500kb)						Loci-based Evaluations (ENSG start/stop)
WBC			no. SNPs input	no. eQTLs output		Number of Significant Loci	SN	PPV	F1 Score		Number of Significant Loci	SN	PPV	F1 Score		Number of Significant Loci	SN	PPV	F1 Score
	Jepeg		29458389	13376		8	0.00273973	0.375	0.0789474		8	0.0147783	0.375	0.028436		8	0.00985222	0.25	0.0189573
	TWAS/FUSION		29485724	11808		42	0.00821918	0.214286	0.18		31	0.0689655	0.368421	0.116183		48	0.0689655	0.291667	0.111554
	EUGENE		29485724	11190		994	0.0280899	0.04004	0.0753296		426	0.591133	0.28169	0.381558		940	0.581281	0.125532	0.206474
	SMR	GTEx v7 WB - lite	29542755	3250		173	0.0146119	0.0924855	0.16		117	0.226601	0.393162	0.2875		166	0.216749	0.26506	0.238482
	SMR	GTEx v7 WB - lite w/pHeidi	29542755	3250		15	0	0	0		13	0.0246305	0.384615	0.0462963		15	0.0197044	0.266667	0.0366972
	SMR	GTEx v7 WB - all	29542755	3250		173	0.0146119	0.0924855	0.16		117	0.226601	0.393162	0.2875		166	0.216749	0.26506	0.238482
	SMR	GTEx v7 WB - all w/pHeidi	29542755	3250		16	0.000913242	0.0625	0.0465116		15	0.0295567	0.4	0.0550459		16	0.0246305	0.3125	0.0456621
	COLOC		29542755/17570161	7090		72	0.0136986	0.211268	0.241935		53	0.147783	0.566038	0.234375		70	0.142857	0.414286	0.212454
	UTMOST	Single Tissue - Whole Blood	29542756	10596		40	0.00639269	0.175	0.0123348		30	0.044335	0.3	0.0772532		38	0.044335	0.236842	0.0746888
	UTMOST	44-Tissue Joint Evaluation	29542756	14934		145	0.0118721	0.0902778	0.0209847		73	0.0689655	0.191781	0.101449		134	0.0640394	0.0970149	0.0771513
	Sherlock	Default	29485724	NA		69	0.0173516	0.283582	0.0327022		39	0.103448	0.538462	0.173554		64	0.103448	0.328125	0.157303
	fastENLOC		29489805	111		0
	moloc		NA	5419		17	0.00182648	0.117647	0.0625		12	0.0295567	0.5	0.055814		16	0.0295567	0.375	0.0547945
*Although one eGene met the definition of statistical significance, it was unable to be matched to the Gencode annotations for our definition of a locus
Abbreviations: bipolar disorder (BPD); major depressive disorder (MDD); schizophrenia (SCZ); mean platelet volume (MPV); white blood cell count (WBC); kilobase (kb); whole blood (WB)
