# Supplementary material for: Evaluating 17 methods incorporating biological function with GWAS summary statistics to accelerate discovery demonstrates a tradeoff between high sensitivity and high positive predictive value
Source: Commun Biol. 2023 Nov 24;6:1199. doi: 10.1038/s42003-023-05413-w (PMC10673847; doi:10.1038/s42003-023-05413-w)
Supplement: Supplementary file 9 — Supplementary Data 6 [file 42003_2023_5413_MOESM9_ESM.xlsx]

## Sheet: Sheet1
Supplementary Data 6. Median ranks calculated across trait evaluations, by method classification.
Variant-based Methods		Sensitivity						Positive Predictive Value						F1 Score
Method		Variant		500kb Loci				Variant		500kb Loci				Variant		500kb Loci
Suggestive		5		8				3		3				5		2
LieQTL		9		9				9		9				9		9
fgwas		7		6				7		5				7		6
GenoSkyline		4		4				5		6				4		3
GenoCanyon		3		3				5		6				4		5
GPA		2		2				5		3				2		3
MTAG		6		7				1		1				6		6
Sveinbjornsson		9		9				9		9				9		9
LSMM		2		1				6		7				2		4
eQTL-based Methods		Sensitivity						Positive Predictive Value						F1 Score
Method		Magma		500kb Loci		eQTL Loci		Magma		500kb Loci		eQTL Loci		Magma		500kb Loci		eQTL Loci
Jepeg		6		7		7		1		5		6		4		7		7
TWAS/FUSION		5		6		6		3		5		5		4		5		5
EUGENE		5		6		5		7		8		8		4		4		3
SMR (best performing)		8		8		8		8		8		8		8		8		8
COLOC		4		3		3		4		3		3		2		3		3
UTMOST- (best result)		4		4		4		5		5		5		7		4		4
Sherlock		2		2		2		4		4		4		6		2		2
fastENLOC		9		9		9		9		9		9		9		9		9
moloc		7		6		6		6		4		4		5		6		6
Ties between methods resolved using the Olympic method.
Abbreviations: bipolar disorder (BPD); major depressive disorder (MDD); schizophrenia (SCZ); mean platelet volume (MPV); white blood cell count (WBC); kilobase (kb)
Highest ranks in bold font
