# Supplementary material for: Evaluating 17 methods incorporating biological function with GWAS summary statistics to accelerate discovery demonstrates a tradeoff between high sensitivity and high positive predictive value
Source: Commun Biol. 2023 Nov 24;6:1199. doi: 10.1038/s42003-023-05413-w (PMC10673847; doi:10.1038/s42003-023-05413-w)
Supplement: Supplementary file 10 — Supplementary Data 7 [file 42003_2023_5413_MOESM10_ESM.xlsx]

## Sheet: Sheet1
Supplementary Data 7. Percentage of nominations that are true positives
Number of Nominating Methods	BPD	MDD	SCZ	MPV	WBC
≥ 1	0.0842105	0.0333333	0.160584	0.202128	0.171564
≥ 2	0.108696	0.25	0.218391	0.2567	0.206161
≥ 3	0.208333		0.284404	0.337325	0.270866
≥ 4	0.25		0.338983	0.429775	0.336117
≥ 5	0.25		0.425	0.55157	0.431746
≥ 6	0.375		0.727273	0.64539	0.502591
≥ 7	0.5		0.666667	0.698413	0.576923
≥ 8	0.5		1	0.7	0.543478
≥ 9	0.5		1	0.666667	0.5625
≥ 10	1		1	0.545455	0.52381
MDD contains single tissue UTMOST; all others have 44-tissue joint UTMOST and SMR with pHeidi < 0.05
Abbreviations: bipolar disorder (BPD); major depressive disorder (MDD); schizophrenia (SCZ); mean platelet volume (MPV); white blood cell count (WBC)
