# Supplementary material for: Evaluating 17 methods incorporating biological function with GWAS summary statistics to accelerate discovery demonstrates a tradeoff between high sensitivity and high positive predictive value
Source: Commun Biol. 2023 Nov 24;6:1199. doi: 10.1038/s42003-023-05413-w (PMC10673847; doi:10.1038/s42003-023-05413-w)
Supplement: Supplementary file 11 — Supplementary Data 8 [file 42003_2023_5413_MOESM11_ESM.xlsx]

## Sheet: Sheet1
Supplementary Data 8: Sensitivity analysis comparing FP loci (+/- 500kb) to GWAS3 for PGC traits
	BPD						MDD						SCZ
Method	Method Option(s)	Number of fwGWAS nominated loci	Number of GWAS3 TP	PPV (GWAS3)	PPV (GWAS2)		Method Option(s)	Number of fwGWAS nominated loci	Number of GWAS3 TP	PPV (GWAS3)	PPV (GWAS2)		Method Option(s)	Number of FP loci	Number of GWAS3 TP	PPV (GWAS3)	PPV (GWAS2)
GWAS1 suggestive		21	7	0.333333	0.286			9	1	0.111111	0			44	24	0.545455	0.455
Li eQTL (binary)	Binary	NA					Binary	NA					Binary	NA
Li eQTL (general)	General	NA					General	NA					General	NA
fgwas		21	4	0.190476	0.143			13	1	0.0769231	0.077			21	7	0.333333	0.19
GenoSkyline		36	9	0.25	0.083			NA						99	41	0.414141	0.273
GenoCanyon10K		63	15	0.238095	0.079			1	0	0	0			163	56	0.343558	0.196
GPA	Using SCZ, global FDR	475	34	0.0715789	0.025		Using BPD, global FDR	6	0	0	0		Using MDD, global FDR	281	79	0.281139	0.153
GPA	Using MDD, global FDR	59	11	0.186441	0.085		Using SCZ, global fdr	NA					Using BPD, global FDR	476	117	0.245798	0.126
GPA	Using SCZ, local FDR	211	22	0.104265	0.057		Using BPD, local FDR	5	0	0	0		Using MDD, local FDR	91	35	0.384615	0.275
GPA	Using MDD, Local FDR	13	5	0.384615	0.231		using SCZ, local FDR	NA					Using BPD, local FDR	212	68	0.320755	0.175
MTAG	Using SCZ	7	6	0.857143	0.571		Using SCZ	1	1	1	1		Using BPD	4	4	1	1
MTAG	Using MDD	NA					Using BPD	1	0	0	0		Using MDD	NA
LSMM - local	Local FDR	27	8	0.296296	0.185185		Local FDR	NA	NA	NA			Local FDR	221	68	0.307692	0.181
LSMM - global	Global FDR	110	17	0.154545	0.0727273		Global FDR	NA					Global FDR	516	129	0.25	0.126
Sveinbjornsson		NA						NA						NA
Jepeg		3	2	0.666667	0.333			NA						1	1	1	1
TWAS/FUSION		2	1	0.5	0.5			NA						4	3	0.75	0.5
EUGENE		2	2	1	0.5			NA						5	3	0.6	0.4
SMR gtex all	GTEx (All)	NA					GTEx (All)	NA					GTEx (All)	NA
SMR gtex lite	GTEx (Lite)	NA					GTEx (Lite)	NA					GTEx (Lite)	NA
SMR eBrain	SMR Brain eMeta	NA					SMR Brain eMeta	NA					SMR Brain eMeta	6	5	0.833333	0.5
SMR eBrain pHeidi	SMR Brain eMeta pHeidi	NA					SMR Brain eMeta pHeidi	NA					SMR Brain eMeta pHeidi	1	1	1	0
COLOC		5	2	0.4	0.2			2	0	0	0			5	4	0.8	0.6
UTMOST	Brain NA	3	1	0.333333	0		Brain NA	1	0	0	0		Brain NA	2	1	0.5	0.5
UTMOST	44 tissue joint	6	3	0.5	0.333		44 tissue joint	NA					44 tissue joint	8	4	0.5	0.375
Sherlock		11	4	0.363636	0.182			1	0	0	0			14	8	0.571429	0.286
fastENLOC		NA						NA						NA
moloc		1	0	0	0			1	0	0	0			3	3	1	0.667
Abbreviations: bipolar disorder (BPD); major depressive disorder (MDD); schizophrenia (SCZ); mean platelet volume (MPV); white blood cell count (WBC); nucelus accumbans (NA); false discovery rate (FDR); Psychiatric Genomics Consortium (PGC); false positive (FP); true positive (TP); positive predictive value (PPV)
