# Supplementary material for: Evaluating 17 methods incorporating biological function with GWAS summary statistics to accelerate discovery demonstrates a tradeoff between high sensitivity and high positive predictive value
Source: Commun Biol. 2023 Nov 24;6:1199. doi: 10.1038/s42003-023-05413-w (PMC10673847; doi:10.1038/s42003-023-05413-w)
Supplement: Supplementary file 12 — Supplementary Data 9 [file 42003_2023_5413_MOESM12_ESM.xlsx]

## Sheet: Sheet1
Supplementary Data 9: data and method sources
Data availability - accession numbers
GWAS Traits	Wave	URL/Accession number
Schizophrenia	1	https://doi.org/10.6084/m9.figshare.14672151
	2	https://doi.org/10.6084/m9.figshare.14672163
	3	https://doi.org/10.6084/m9.figshare.19426775
Major Depressive Disorder	1	https://doi.org/10.6084/m9.figshare.14672082
	2	https://doi.org/10.6084/m9.figshare.14672085
	3	https://datashare.ed.ac.uk/handle/10283/3203
Bipolar Disorder	1	https://doi.org/10.6084/m9.figshare.14671995
	2	https://doi.org/10.6084/m9.figshare.14671998
	3	https://doi.org/10.6084/m9.figshare.14102594
Mean Platelet Volume	1	ftp://ftp.sanger.ac.uk/pub/project/humgen/summary_statistics/human/2017-12-12/
	2	https://broad-ukb-sumstats-us-east-1.s3.amazonaws.com/round2/additive-tsvs/30100_irnt.gwas.imputed_v3.both_sexes.tsv.bgz
White Blood Cell Count	1	ftp://ftp.sanger.ac.uk/pub/project/humgen/summary_statistics/human/2017-12-12/
	2	https://broad-ukb-sumstats-us-east-1.s3.amazonaws.com/round2/additive-tsvs/30000_irnt.gwas.imputed_v3.both_sexes.tsv.bgz
Height		https://portals.broadinstitute.org/collaboration/giant/images/0/01/GIANT_HEIGHT_Wood_et_al_2014_publicrelease_HapMapCeuFreq.txt.gz
Weight		https://portals.broadinstitute.org/collaboration/giant/images/1/15/SNP_gwas_mc_merge_nogc.tbl.uniq.gz
HDL	Willer, et al., 2013	http://csg.sph.umich.edu/abecasis/public/lipids2013/jointGwasMc_HDL.txt.gz
	UK Biobank Wave 2	https://broad-ukb-sumstats-us-east-1.s3.amazonaws.com/round2/additive-tsvs/30760_raw.gwas.imputed_v3.both_sexes.varorder.tsv.bgz
Additional Data Sources and Software	Options	URL/Acession Number
ANNOVAR		https://annovar.openbioinformatics.org/en/latest/user-guide/download/
		https://www.openbioinformatics.org/annovar/annovar_download_form.php
COLOC	Software	version 3.2.1 is available from http://cran.r-project.org/web/packages/coloc
GenoCanyon10K		10k scores
		https://drive.google.com/drive/folders/11CTkijuwiEMHAkE6k37EzbwzAYXIhkMe?usp=sharing
GenoSkyline	Brain	https://zhaocenter.org/GenoSkylineFiles/Brain_GenoSkyline.bed.zip
	Blood	https://zhaocenter.org/GenoSkylineFiles/Blood_GenoSkyline.bed.zip
GenoSkylinePlus		Received via private communication; data available at https://drive.google.com/drive/folders/18K2orj77DsAFksvDK3R0hgEG8Ixa8oG9?usp=sharing
EUGENE	Brain	https://genepi.qimr.edu.au/staff/manuelF/eugene/eqtl_info/v20170317/cis/r2-0.10/set-files/BRAIN_GROUPED.20170317.eqtl.proxies.list
	Blood	https://genepi.qimr.edu.au/staff/manuelF/eugene/eqtl_info/v20160413/cistrans/r2-0.10/set-files/WHOLEBLOOD.20160413.eqtl.proxies.list
	Software	https://genepi.qimr.edu.au/staff/manuelF/eugene/main.html
fastENLOC	Software	https://github.com/xqwen/fastenloc
	GTEx v8 Data	https://github.com/xqwen/fastenloc/
fgwas	Software	https://github.com/joepickrell/fgwas
JEPEG		https://drive.google.com/file/d/0B8CSKKDoI0UmNVdNenRPNmtYbkk/view?usp=sharing
		https://drive.google.com/file/d/0B8CSKKDoI0UmQWF5MkRySDYyQjA/edit?usp=sharing
	Software	https://dleelab.github.io/jepeg/
Gene Expression Omnibus		Gene Expression Omnibus (accession number GSE74193) and https://data.bris.ac.uk/data/
GenoWAP	Software	https://github.com/rlpowles/GenoWAP-V1.2
GPA	Software	GPA (v1.1.0) for R software is available from http://dongjunchung.github.io/GPA/
GTEx	v7 Significant associations	https://storage.googleapis.com/gtex_analysis_v7/single_tissue_eqtl_data/GTEx_Analysis_v7_eQTL.tar.gz
LSMM	Software	https://github.com/mingjingsi/LSMM
MAGMA	Software	https://ctg.cncr.nl/software/magma
Methylation Data		Gene Expression Omnibus (accession number GSE74193) and https://data.bris.ac.uk/data/
MOLOC	Software	version 0.1.0 is available from https://github.com/clagiamba/moloc
MTAG	Software	https://github.com/JonJala/mtag
Sveinbjornsson	Software	SnpEff can be downloaded from https://github.com/pcingola/SnpEff ; version 4.3 used here
R	Software	v3.6.0; https://cran.r-project.org/
Sherlock	Software	http://sherlock.ucsf.edu/submit.html
SMR	Brain eMeta	https://yanglab.westlake.edu.cn/data/SMR/BrainMeta_v1.tar.gz
	GTEx Brain	https://yanglab.westlake.edu.cn/data/SMR/GTEx-brain.tar.gz
	GTEx v7 cis eQTL	https://yanglab.westlake.edu.cn/data/SMR/GTEx_V7_cis_eqtl_summary.tar.gz
		https://yanglab.westlake.edu.cn/data/SMR/GTEx_V7_cis_eqtl_summary_lite.tar.gz
	Software	version 0.706-1.03 software is available from https://yanglab.westlake.edu.cn/software/smr/
TWAS	Nucleus accumbens	https://storage.googleapis.com/broad-alkesgroup-public/FUSION/WGT/GTEx.Brain_Nucleus_accumbens_basal_ganglia.tar.bz2
	Whole blood	https://storage.googleapis.com/broad-alkesgroup-public/FUSION/WGT/GTEx.Whole_Blood.tar.bz2
	Software	http://gusevlab.org/projects/fusion/
	LD Reference	https://storage.googleapis.com/broad-alkesgroup-public/FUSION/LDREF.tar.bz2
UTMOST	covariance_tissue.tar.gz'	https://drive.google.com/uc?export=download&id=1Kh3lHyTioKIXqCsREmsAyC-dS49KVO9G
	covariance_joint.zip	https://drive.google.com/uc?export=download&id=1tqIW5Ms8p1StX7WXXWVa4TGKb5q58TPA
	Software	https://github.com/Joker-Jerome/UTMOST
Weighted eQTL	Functions	https://www.hsph.harvard.edu/liming-liang/eqtl-weighted-gwas/
