# Supplementary material for: Evaluating 17 methods incorporating biological function with GWAS summary statistics to accelerate discovery demonstrates a tradeoff between high sensitivity and high positive predictive value
Source: Commun Biol. 2023 Nov 24;6:1199. doi: 10.1038/s42003-023-05413-w (PMC10673847; doi:10.1038/s42003-023-05413-w)
Supplement: Supplementary file 13 — Supplementary Data 10 [file 42003_2023_5413_MOESM13_ESM.xlsx]

## Sheet: Figure1
Trait	Method	Nominated	TP	SN	PPV	F1	Method2
BPD	suggestive 250kb	21	6	0.352941	0.285714	0.315789	Suggestive
BPD	fgwas 250kb	21	3	0.176471	0.142857	0.157895	fgwas
BPD	genoskyline 250kb	36	3	0.176471	0.0833333	0.113208	GenoSkyline
BPD	genocanyon 250kb	63	5	0.294118	0.0793651	0.125	GenoCanyon
BPD	gpa1 250kb	475	12	0.705882	0.0252632	0.0487805	GPA-gSCZ
BPD	gpa2 250kb	211	12	0.705882	0.056872	0.105263	GPA-lSCZ
BPD	gpa3 250kb	59	5	0.294118	0.0847458	0.131579	GPA-gMDD
BPD	gpa4 250kb	13	3	0.176471	0.230769	0.2	GPA-lMDD
BPD	mtag2 250kb	7	4	0.235294	0.571429	0.333333	MTAG-SCZ
BPD	lsmm1 250kb	110	8	0.471	0.073	0.126	LSMM-global
BPD	lsmm1 250kb	27	5	0.294	0.185	0.227	LSMM-local
BPD	coloc 250kb	5	1	0.0588235	0.2	0.0909091	COLOC
BPD	eugene 250kb	2	1	0.0588235	0.5	0.105263	EUGENE
BPD	jepeg 250kb	3	1	0.0588235	0.333333	0.1	JEPEG
BPD	moloc 250kb	1	0	0	0	0	MOLOC
BPD	sherlock 250kb	11	2	0.117647	0.181818	0.142857	Sherlock
BPD	twas 250kb	2	1	0.0588235	0.5	0.105263	TWAS
BPD	utmost 250kb	6	2	0.117647	0.333333	0.173913	UTMOST-44
BPD	utmost_na 250kb	3	0	0	0	0	UTMOST-ST
MDD	suggestive 250kb	9	0	0	0	0	Suggestive
MDD	fgwas 250kb	13	1	0.25	0.0769231	0.117647	fgwas
MDD	genocanyon 250kb	1	0	0	0	0	GenoCanyon
MDD	gpa1 250kb	6	0	0	0	0	GPA-gBPD
MDD	gpa2 250kb	5	0	0	0	0	GPA-lBPD
MDD	mtag2 250kb	1	1	0.25	1	0.4	MTAG-SCZ
MDD	mtag1 250kb	1	0	0	0	0	MTAG-BPD
MDD	coloc 250kb	2	0	0	0	0	COLOC
MDD	moloc 250kb	1	0	0	0	0	MOLOC
MDD	sherlock 250kb	1	0	0	0	0	Sherlock
MDD	utmost_na 250kb	1	0	0	0	0	UTMOST-ST
SCZ	suggestive 250kb	44	20	0.229885	0.454545	0.305344	Suggestive
SCZ	fgwas 250kb	21	4	0.045977	0.190476	0.0740741	fgwas
SCZ	genoskyline 250kb	99	27	0.310345	0.272727	0.290323	GenoSkyline
SCZ	genocanyon 250kb	163	32	0.367816	0.196319	0.256	GenoCanyon
SCZ	gpa1 250kb	476	60	0.689655	0.12605	0.213144	GPA-gBPD
SCZ	gpa2 250kb	212	37	0.425287	0.174528	0.247492	GPA-lBPD
SCZ	gpa3 250kb	281	43	0.494253	0.153025	0.233696	GPA-gMDD
SCZ	gpa4 250kb	91	25	0.287356	0.274725	0.280899	GPA-lMDD
SCZ	mtag2 250kb	4	4	0.045977	1	0.0879121	MTAG-BPD
SCZ	coloc 250kb	5	3	0.0344828	0.6	0.0652174	COLOC
SCZ	eugene 250kb	5	2	0.0229885	0.4	0.0434783	EUGENE
SCZ	jepeg 250kb	1	1	0.0114943	1	0.0227273	JEPEG
SCZ	moloc 250kb	3	2	0.0229885	0.666667	0.0444444	MOLOC
SCZ	sherlock 250kb	14	4	0.045977	0.285714	0.0792079	Sherlock
SCZ	twas 250kb	4	2	0.0229885	0.5	0.043956	TWAS
SCZ	utmost 250kb	8	3	0.0344828	0.375	0.0631579	UTMOST-44
SCZ	utmost_na 250kb	2	1	0.0114943	0.5	0.0224719	UTMOST-ST
SCZ	smr1 250kb	1	0	0	0	0	SMR-eMetapHeidi
SCZ	smr2 250kb	6	3	0.0344828	0.5	0.0645161	SMR-eMetapleio
SCZ	lsmm1 250kb	221	40	0.45977	0.180995	0.25974	LSMM-local
SCZ	lsmm1 250kb	516	65	0.747126	0.125969	0.215589	LSMM-global
MPV	suggestive 250kb	328	111	0.546798	0.338415	0.418079	Suggestive
MPV	fgwas 250kb	43	19	0.0935961	0.44186	0.154472	fgwas
MPV	genoskyline 250kb	473	135	0.665025	0.285412	0.399408	GenoSkyline
MPV	genocanyon 250kb	761	169	0.832512	0.222076	0.350622	GenoCanyon
MPV	gpa1 250kb	648	179	0.881773	0.276235	0.420682	GPA-gSCZ
MPV	gpa2 250kb	273	123	0.605911	0.450549	0.516807	GPA-lSCZ
MPV	gpa3 250kb	1104	196	0.965517	0.177536	0.299923	GPA-gWBC
MPV	gpa4 250kb	553	144	0.70936	0.260398	0.380952	GPA-lWBC
MPV	coloc 250kb	28	17	0.0837438	0.607143	0.147186	COLOC
MPV	eugene 250kb	368	121	0.596059	0.328804	0.423818	EUGENE
MPV	jepeg 250kb	12	4	0.0197044	0.333333	0.0372093	JEPEG
MPV	moloc 250kb	11	5	0.0246305	0.454545	0.046729	MOLOC
MPV	sherlock 250kb	29	20	0.0985222	0.689655	0.172414	Sherlock
MPV	twas 250kb	15	8	0.0394089	0.533333	0.0733945	TWAS
MPV	utmost 250kb	84	14	0.0689655	0.166667	0.097561	UTMOST-44
MPV	utmost_na 250kb	25	11	0.0541872	0.44	0.0964912	UTMOST-ST
MPV	smr1 250kb	7	3	0.0147783	0.428571	0.0285714	SMR-allpHeidi
MPV	smr2 250kb	70	43	0.211823	0.614286	0.315018	SMR-allpleio
MPV	li1 250kb	12	8	0.0394089	0.666667	0.0744186	Weighted-binary
MPV	li2 250kb	12	7	0.0344828	0.583333	0.0651163	Weighted-general
MPV	gpa5 250kb	679	174	0.857143	0.256259	0.394558	GPA-gBMI
MPV	gpa6 250kb	293	124	0.610837	0.423208	0.5	GPA-lBMI
MPV	gpa7 250kb	684	175	0.862069	0.255848	0.394589	GPA-gHeight
MPV	gpa8 250kb	301	126	0.62069	0.418605	0.5	GPA-gHeight
MPV	gpa9 250kb	696	172	0.847291	0.247126	0.382647	GPA-gWiller
MPV	gpa10 250kb	303	129	0.635468	0.425743	0.509881	GPA-lWiller
MPV	gpa11 250kb	1032	199	0.980296	0.192829	0.322267	GPA-gNeale
MPV	gpa12 250kb	518	161	0.793103	0.310811	0.446602	GPA-lWiller
MPV	lsmm2 250kb	930	202	0.995074	0.217204	0.356575	LSMM-global
MPV	lsmm1 250kb	828	170	0.837438	0.205314	0.329777	LSMM-local
WBC	suggestive 250kb	355	124	0.610837	0.349296	0.444444	Suggestive
WBC	fgwas 250kb	32	8	0.0394089	0.25	0.0680851	fgwas
WBC	genoskyline 250kb	704	176	0.866995	0.25	0.388093	GenoSkyline
WBC	genocanyon 250kb	928	192	0.945813	0.206897	0.339523	GenoCanyon
WBC	gpa1 250kb	775	175	0.862069	0.225806	0.357873	GPA-gSCZ
WBC	gpa2 250kb	414	138	0.679803	0.333333	0.447326	GPA-lSCZ
WBC	gpa3 250kb	1080	193	0.950739	0.178704	0.300857	GPA-gMPV
WBC	gpa4 250kb	513	147	0.724138	0.28655	0.410615	GPA-lMPV
WBC	coloc 250kb	53	30	0.147783	0.566038	0.234375	COLOC
WBC	eugene 250kb	426	120	0.591133	0.28169	0.381558	EUGENE
WBC	jepeg 250kb	8	3	0.0147783	0.375	0.028436	JEPEG
WBC	moloc 250kb	12	6	0.0295567	0.5	0.055814	MOLOC
WBC	sherlock 250kb	39	21	0.103448	0.538462	0.173554	Sherlock
WBC	twas 250kb	38	14	0.0689655	0.368421	0.116183	TWAS
WBC	utmost 250kb	73	14	0.0689655	0.191781	0.101449	UTMOST-44
WBC	utmost_na 250kb	30	9	0.044335	0.3	0.0772532	UTMOST-ST
WBC	smr1 250kb	15	6	0.0295567	0.4	0.0550459	SMR-allpHeidi
WBC	smr2 250kb	117	46	0.226601	0.393162	0.2875	SMR-allpleio
WBC	li1 250kb	9	6	0.0295567	0.666667	0.0566038	Weighted-binary
WBC	li2 250kb	8	5	0.0246305	0.625	0.0473934	Weighted-general
WBC	gpa5 250kb	822	174	0.857143	0.211679	0.339512	GPA-gBMI
WBC	gpa6 250kb	445	144	0.70936	0.323596	0.444444	GPA-lBMI
WBC	gpa7 250kb	797	182	0.896552	0.228356	0.364	GPA-gHeight
WBC	gpa8 250kb	451	151	0.743842	0.334812	0.461774	GPA-lHeight
WBC	gpa9 250kb	826	176	0.866995	0.213075	0.34208	GPA-gWiller
WBC	gpa10 250kb	457	147	0.724138	0.321663	0.445455	GPA-lWiller
WBC	gpa11 250kb	1050	193	0.950739	0.18381	0.308061	GPA-gNeale
WBC	gpa12 250kb	603	165	0.812808	0.273632	0.409429	GPA-lNeale
WBC	mtag1 250kb	1	0	0	0	0	MTAG-BMI
WBC	mtag2 250kb	1	1	0.00492611	1	0.00980392	MTAG-Height
WBC	lsmm1 250kb	962	199	0.98	0.207	0.342	LSMM-global
WBC	lsmm1 250kb	782	176	0.867	0.225	0.357	LSMM-local

## Sheet: Figure4
Trait	Method	Nominated	TP	SN	PPV	F1	Method2
BPD	suggestive 250kb	21	7	0.127	0.333	0.184	Suggestive
BPD	fgwas 250kb	21	4	0.073	0.19	0.105	fgwas
BPD	genoskyline 250kb	36	9	0.164	0.25	0.198	GenoSkyline
BPD	genocanyon 250kb	63	15	0.273	0.238	0.254	GenoCanyon
BPD	gpa1 250kb	475	34	0.618	0.072	0.128	GPA-gSCZ
BPD	gpa2 250kb	211	11	0.2	0.186	0.193	GPA-lSCZ
BPD	gpa3 250kb	59	22	0.4	0.104	0.165	GPA-gMDD
BPD	gpa4 250kb	13	5	0.091	0.385	0.147	GPA-lMDD
BPD	mtag2 250kb	7	6	0.109	0.857	0.194	MTAG-SCZ
BPD	lsmm1 250kb	27	8	0.145	0.296	0.195	LSMM-local
BPD	lsmm2 250kb	110	17	0.309	0.155	0.206	LSMM-global
BPD	coloc 250kb	5	2	0.036	0.4	0.067	COLOC
BPD	eugene 250kb	2	2	0.036	1	0.07	EUGENE
BPD	jepeg 250kb	3	2	0.036	0.667	0.069	JEPEG
BPD	moloc 250kb	1	0	0	0	0	MOLOC
BPD	sherlock 250kb	11	4	0.073	0.364	0.121	Sherlock
BPD	twas 250kb	2	1	0.018	0.5	0.035	TWAS
BPD	utmost 250kb	6	3	0.055	0.5	0.098	UTMOST-44
BPD	utmost_na 250kb	3	1	0.018	0.333	0.034	UTMOST-ST
MDD	suggestive 250kb	9	1	0.02	0.111111	0.0338983	Suggestive
MDD	fgwas 250kb	13	1	0.02	0.0769231	0.031746	fgwas
MDD	genocanyon 250kb	1	0	0	0	0	GenoCanyon
MDD	gpa1 250kb	6	0	0	0	0	GPA-gBPD
MDD	gpa2 250kb	5	0	0	0	0	GPA-lBPD
MDD	mtag1 250kb	1	1	0.02	1	0.0392157	MTAG-SCZ
MDD	mtag2 250kb	1	0	0	0	0	MTAG-BPD
MDD	coloc 250kb	2	0	0	0	0	COLOC
MDD	moloc 250kb	1	0	0	0	0	MOLOC
MDD	sherlock 250kb	1	0	0	0	0	Sherlock
MDD	utmost_na 250kb	1	0	0	0	0	UTMOST-ST
SCZ	suggestive 250kb	44	24	0.108	0.545	0.18	Suggestive
SCZ	fgwas 250kb	21	7	0.032	0.333	0.058	fgwas
SCZ	genoskyline 250kb	99	41	0.185	0.414	0.255	GenoSkyline
SCZ	genocanyon 250kb	163	56	0.252	0.344	0.291	GenoCanyon
SCZ	gpa1 250kb	476	79	0.356	0.281	0.314	GPA-gBPD
SCZ	gpa2 250kb	212	117	0.527	0.246	0.335	GPA-lBPD
SCZ	gpa3 250kb	281	35	0.158	0.385	0.224	GPA-gMDD
SCZ	gpa4 250kb	91	68	0.306	0.321	0.313	GPA-lMDD
SCZ	mtag2 250kb	4	4	0.018	1	0.035	MTAG-BPD
SCZ	coloc 250kb	5	4	0.018	0.8	0.035	COLOC
SCZ	eugene 250kb	5	3	0.014	0.6	0.026	EUGENE
SCZ	jepeg 250kb	1	1	0.005	1	0.009	JEPEG
SCZ	moloc 250kb	3	3	0.014	1	0.027	MOLOC
SCZ	sherlock 250kb	14	8	0.036	0.571	0.068	Sherlock
SCZ	twas 250kb	4	3	0.014	0.75	0.027	TWAS
SCZ	utmost 250kb	8	4	0.018	0.5	0.035	UTMOST-44
SCZ	utmost_na 250kb	2	1	0.005	0.5	0.009	UTMOST-ST
SCZ	smr1 250kb	1	1	0.005	1	0.009	SMR-eMetapHeidi
SCZ	smr2 250kb	6	5	0.023	0.833	0.044	SMR-eMetapleio
SCZ	lsmm1 250kb	221	68	0.306	0.308	0.307	LSMM-local
SCZ	lsmm1 250kb	516	129	0.581	0.25	0.35	LSMM-global

## Sheet: FigureSF2
Trait	Method	SN	PPV	Loci
BPD	Jepeg	0.059	0.167	6
BPD	TWAS/FUSION	0.059	0.111	9
BPD	EUGENE	0.059	0.5	2
BPD	COLOC	0.059	0.2	5
BPD	UTMOST-44	0.235	0.133	30
BPD	UTMOST-ST	0.059	0.091	11
BPD	Sherlock	0.118	0.182	11
BPD	MOLOC	0	0	1
BPD	LSMM-local	0.294	0.185	27
BPD	LSMM-global	0.471	0.073	110
MDD	COLOC	0	0	2
MDD	Jepeg	NA	NA	NA
MDD	UTMOST-ST	0	0	1
MDD	TWAS/FUSION	NA	NA	NA
MDD	Sherlock	0	0	1
MDD	MOLOC	0	0	1
SCZ	Jepeg	0.011	0.111	9
SCZ	TWAS/FUSION	0.138	0.4	30
SCZ	EUGENE	0.046	0.4	5
SCZ	SMR1	0	0	2
SCZ	SMR2	0	0	2
SCZ	COLOC	0.034	0.6	5
SCZ	UTMOST-44	0.264	0.324	71
SCZ	UTMOST-ST	0.057	0.238	21
SCZ	Sherlock	0.046	0.286	14
SCZ	MOLOC	0.023	0.667	3
BPD	Suggestive	0.353	0.316	19
BPD	fgwas	0.176	0.143	21
BPD	GenoSkyline	0.176	0.083	36
BPD	GenoCanyon10K	0.294	0.079	63
BPD	GPA-gSCZ	0.706	0.025	475
BPD	GPA-gMDD	0.294	0.085	59
BPD	GPA-lSCZ	0.706	0.057	211
BPD	GPA-lMDD	0.176	0.231	13
BPD	MTAG-SCZ	0.588	0.075	134
BPD	MTAG-MDD	0.294	0.278	18
BPD	Weighted-binary	0.353	0.3	20
BPD	Weighted-general	0.353	0.316	19
MDD	Suggestive	0	0	9
MDD	fgwas	0.25	0.077	13
MDD	GenoCanyon10K	0	0	1
MDD	GPA-gBPD	0	0	6
MDD	GPA-lBPD	0	0	5
MDD	MTAG-SCZ	0.5	0.061	33
MDD	MTAG-BPD	0	0	19
MDD	Weighted-binary	NA	NA	NA
MDD	Weighted-general	NA	NA	NA
SCZ	Suggestive	0.345	0.179	168
SCZ	fgwas	0.046	0.19	21
SCZ	GenoSkyline	0.31	0.273	99
SCZ	GenoCanyon10K	0.368	0.196	163
SCZ	GPA-gBPD	0.69	0.126	476
SCZ	GPA-gMDD	0.494	0.153	281
SCZ	GPA-lBPD	0.425	0.175	212
SCZ	GPA-lMDD	0.287	0.275	91
SCZ	MTAG-MDD	0.379	0.241	137
SCZ	MTAG-BPD	0.402	0.202	173
SCZ	Weighted-binary	0.379	0.189	175
SCZ	Weighted-general	0.368	0.187	171
SCZ	LSMM-local	0.46	0.181	221
SCZ	LSMM-global	0.747	0.126	516

## Sheet: FigureSF3a
Method	Method2	Method3	Method4	Nominated	TP	SN	PPV	F1	Overlap
suggestive	Suggestive	Suggestive	Suggestive	21	6	0.352941	0.285714	0.315789	1
suggestive	Suggestive	Suggestive	Suggestive	21	6	0.352941	0.285714	0.315789	250kb
suggestive	Suggestive	Suggestive	Suggestive	21	5	0.294118	0.238095	0.263158	500kb
suggestive	Suggestive	Suggestive	Suggestive	21	5	0.294118	0.238095	0.263158	750kb
fgwas	fgwas	fgwas	fgwas	21	3	0.176471	0.142857	0.157895	1
fgwas	fgwas	fgwas	fgwas	21	3	0.176471	0.142857	0.157895	250kb
fgwas	fgwas	fgwas	fgwas	21	3	0.176471	0.142857	0.157895	500kb
fgwas	fgwas	fgwas	fgwas	21	2	0.117647	0.0952381	0.105263	750kb
genoskyline	GenoSkyline	GenoSkyline	GenoSkyline	36	3	0.176471	0.0833333	0.113208	1
genoskyline	GenoSkyline	GenoSkyline	GenoSkyline	36	3	0.176471	0.0833333	0.113208	250kb
genoskyline	GenoSkyline	GenoSkyline	GenoSkyline	36	3	0.176471	0.0833333	0.113208	500kb
genoskyline	GenoSkyline	GenoSkyline	GenoSkyline	36	3	0.176471	0.0833333	0.113208	750kb
genocanyon	GenoCanyon	GenoCanyon	GenoCanyon	63	5	0.294118	0.0793651	0.125	1
genocanyon	GenoCanyon	GenoCanyon	GenoCanyon	63	5	0.294118	0.0793651	0.125	250kb
genocanyon	GenoCanyon	GenoCanyon	GenoCanyon	63	4	0.235294	0.0634921	0.1	500kb
genocanyon	GenoCanyon	GenoCanyon	GenoCanyon	63	4	0.235294	0.0634921	0.1	750kb
gpa1	GPA-SCZ-global	GPA	GPA-gSCZ	475	12	0.705882	0.0252632	0.0487805	1
gpa1	GPA-SCZ-global	GPA	GPA-gSCZ	475	12	0.705882	0.0252632	0.0487805	250kb
gpa1	GPA-SCZ-global	GPA	GPA-gSCZ	475	12	0.705882	0.0252632	0.0487805	500kb
gpa1	GPA-SCZ-global	GPA	GPA-gSCZ	475	11	0.647059	0.0231579	0.0447154	750kb
gpa2	GPA-SCZ-local	GPA	GPA-lSCZ	211	12	0.705882	0.056872	0.105263	1
gpa2	GPA-SCZ-local	GPA	GPA-lSCZ	211	12	0.705882	0.056872	0.105263	250kb
gpa2	GPA-SCZ-local	GPA	GPA-lSCZ	211	12	0.705882	0.056872	0.105263	500kb
gpa2	GPA-SCZ-local	GPA	GPA-lSCZ	211	10	0.588235	0.0473934	0.0877193	750kb
gpa3	GPA-MDD-global	GPA	GPA-gMDD	59	5	0.294118	0.0847458	0.131579	1
gpa3	GPA-MDD-global	GPA	GPA-gMDD	59	5	0.294118	0.0847458	0.131579	250kb
gpa3	GPA-MDD-global	GPA	GPA-gMDD	59	5	0.294118	0.0847458	0.131579	500kb
gpa3	GPA-MDD-global	GPA	GPA-gMDD	59	5	0.294118	0.0847458	0.131579	750kb
gpa4	GPA-MDD-local	GPA	GPA-lMDD	13	3	0.176471	0.230769	0.2	1
gpa4	GPA-MDD-local	GPA	GPA-lMDD	13	3	0.176471	0.230769	0.2	250kb
gpa4	GPA-MDD-local	GPA	GPA-lMDD	13	3	0.176471	0.230769	0.2	500kb
gpa4	GPA-MDD-local	GPA	GPA-lMDD	13	3	0.176471	0.230769	0.2	750kb
mtag1	MTAG-MDD	MTAG	MTAG-MDD	NA	NA	NA	NA	NA	1
mtag1	MTAG-MDD	MTAG	MTAG-MDD	NA	NA	NA	NA	NA	250kb
mtag1	MTAG-MDD	MTAG	MTAG-MDD	NA	NA	NA	NA	NA	500kb
mtag1	MTAG-MDD	MTAG	MTAG-MDD	NA	NA	NA	NA	NA	750kb
mtag2	MTAG-SCZ	MTAG	MTAG-SCZ	7	4	0.235294	0.571429	0.333333	1
mtag2	MTAG-SCZ	MTAG	MTAG-SCZ	7	4	0.235294	0.571429	0.333333	250kb
mtag2	MTAG-SCZ	MTAG	MTAG-SCZ	7	4	0.235294	0.571429	0.333333	500kb
mtag2	MTAG-SCZ	MTAG	MTAG-SCZ	7	4	0.235294	0.571429	0.333333	750kb
lsmm1	LSMM-Local	LSMM	LSMM1	27	5	0.294118	0.185185	0.227273	1
lsmm1	LSMM-Local	LSMM	LSMM1	27	5	0.294118	0.185185	0.227273	250kb
lsmm1	LSMM-Local	LSMM	LSMM1	27	4	0.235294	0.148148	0.181818	500kb
lsmm1	LSMM-Local	LSMM	LSMM1	27	4	0.235294	0.148148	0.181818	750kb
lsmm2	LSMM-Global	LSMM	LSMM2	110	8	0.470588	0.0727273	0.125984	1
lsmm2	LSMM-Global	LSMM	LSMM2	110	8	0.470588	0.0727273	0.125984	250kb
lsmm2	LSMM-Global	LSMM	LSMM2	110	7	0.411765	0.0636364	0.110236	500kb
lsmm2	LSMM-Global	LSMM	LSMM2	110	5	0.294118	0.0454545	0.0787402	750kb
coloc	COLOC	COLOC	COLOC	5	1	0.0588235	0.2	0.0909091	1
coloc	COLOC	COLOC	COLOC	5	1	0.0588235	0.2	0.0909091	250kb
coloc	COLOC	COLOC	COLOC	5	1	0.0588235	0.2	0.0909091	500kb
coloc	COLOC	COLOC	COLOC	5	0	0	0	0	750kb
eugene	EUGENE	EUGENE	EUGENE	2	1	0.0588235	0.5	0.105263	1
eugene	EUGENE	EUGENE	EUGENE	2	1	0.0588235	0.5	0.105263	250kb
eugene	EUGENE	EUGENE	EUGENE	2	1	0.0588235	0.5	0.105263	500kb
eugene	EUGENE	EUGENE	EUGENE	2	1	0.0588235	0.5	0.105263	750kb
jepeg	JEPEG	JEPEG	JEPEG	3	1	0.0588235	0.333333	0.1	1
jepeg	JEPEG	JEPEG	JEPEG	3	1	0.0588235	0.333333	0.1	250kb
jepeg	JEPEG	JEPEG	JEPEG	3	1	0.0588235	0.333333	0.1	500kb
jepeg	JEPEG	JEPEG	JEPEG	3	1	0.0588235	0.333333	0.1	750kb
moloc	MOLOC	MOLOC	MOLOC	1	0	0	0	0	1
moloc	MOLOC	MOLOC	MOLOC	1	NA	NA	NA	NA	250kb
moloc	MOLOC	MOLOC	MOLOC	1	NA	NA	NA	NA	500kb
moloc	MOLOC	MOLOC	MOLOC	1	NA	NA	NA	NA	750kb
sherlock	Sherlock	Sherlock	Sherlock	11	2	0.117647	0.181818	0.142857	1
sherlock	Sherlock	Sherlock	Sherlock	11	2	0.117647	0.181818	0.142857	250kb
sherlock	Sherlock	Sherlock	Sherlock	11	2	0.117647	0.181818	0.142857	500kb
sherlock	Sherlock	Sherlock	Sherlock	11	1	0.0588235	0.0909091	0.0714286	750kb
smr_pheidi	SMR	SMR	SMR1	NA	NA	NA	NA	NA	1
smr_pheidi	SMR	SMR	SMR1	NA	NA	NA	NA	NA	250kb
smr_pheidi	SMR	SMR	SMR1	NA	NA	NA	NA	NA	500kb
smr_pheidi	SMR	SMR	SMR1	NA	NA	NA	NA	NA	750kb
smr_brain	SMR-Pleiotropic	SMR	SMR2	NA	NA	NA	NA	NA	1
smr_brain	SMR-Pleiotropic	SMR	SMR2	NA	NA	NA	NA	NA	250kb
smr_brain	SMR-Pleiotropic	SMR	SMR2	NA	NA	NA	NA	NA	500kb
smr_brain	SMR-Pleiotropic	SMR	SMR2	NA	NA	NA	NA	NA	750kb
twas	TWAS-FUSION	TWAS	TWAS	2	1	0.0588235	0.5	0.105263	1
twas	TWAS-FUSION	TWAS	TWAS	2	1	0.0588235	0.5	0.105263	250kb
twas	TWAS-FUSION	TWAS	TWAS	2	1	0.0588235	0.5	0.105263	500kb
twas	TWAS-FUSION	TWAS	TWAS	2	1	0.0588235	0.5	0.105263	750kb
utmost	UTMOST	UTMOST	UTMOST1	6	2	0.117647	0.333333	0.173913	1
utmost	UTMOST	UTMOST	UTMOST1	6	2	0.117647	0.333333	0.173913	250kb
utmost	UTMOST	UTMOST	UTMOST1	6	2	0.117647	0.333333	0.173913	500kb
utmost	UTMOST	UTMOST	UTMOST1	6	2	0.117647	0.333333	0.173913	750kb
utmost_na	UTMOST-ST	UTMOST	UTMOST-ST	3	0	0	0	0	1
utmost_na	UTMOST-ST	UTMOST	UTMOST-ST	3	NA	NA	NA	NA	250kb
utmost_na	UTMOST-ST	UTMOST	UTMOST-ST	3	NA	NA	NA	NA	500kb
utmost_na	UTMOST-ST	UTMOST	UTMOST-ST	3	NA	NA	NA	NA	750kb

## Sheet: FigureSF3b
Method	Method2	Method3	Method4	Nominated	TP	SN	PPV	F1	Overlap
suggestive	Suggestive	Suggestive	Suggestive	9	0	0	0	0	1
suggestive	Suggestive	Suggestive	Suggestive	9	NA	NA	NA	NA	250kb
suggestive	Suggestive	Suggestive	Suggestive	9	NA	NA	NA	NA	500kb
suggestive	Suggestive	Suggestive	Suggestive	9	NA	NA	NA	NA	750kb
fgwas	fgwas	fgwas	fgwas	13	1	0.25	0.0769231	0.117647	1
fgwas	fgwas	fgwas	fgwas	13	1	0.25	0.0769231	0.117647	250kb
fgwas	fgwas	fgwas	fgwas	13	1	0.25	0.0769231	0.117647	500kb
fgwas	fgwas	fgwas	fgwas	13	1	0.25	0.0769231	0.117647	750kb
genoskyline	GenoSkyline	GenoSkyline	GenoSkyline	NA	NA	NA	NA	NA	1
genoskyline	GenoSkyline	GenoSkyline	GenoSkyline	NA	NA	NA	NA	NA	250kb
genoskyline	GenoSkyline	GenoSkyline	GenoSkyline	NA	NA	NA	NA	NA	500kb
genoskyline	GenoSkyline	GenoSkyline	GenoSkyline	NA	NA	NA	NA	NA	750kb
genocanyon	GenoCanyon	GenoCanyon	GenoCanyon	1	0	0	0	0	1
genocanyon	GenoCanyon	GenoCanyon	GenoCanyon	1	NA	NA	NA	NA	250kb
genocanyon	GenoCanyon	GenoCanyon	GenoCanyon	1	NA	NA	NA	NA	500kb
genocanyon	GenoCanyon	GenoCanyon	GenoCanyon	1	NA	NA	NA	NA	750kb
gpa1	GPA-BPD-global	GPA	GPA-gBPD	6	0	0	0	0	1
gpa1	GPA-BPD-global	GPA	GPA-gBPD	6	NA	NA	NA	NA	250kb
gpa1	GPA-BPD-global	GPA	GPA-gBPD	6	NA	NA	NA	NA	500kb
gpa1	GPA-BPD-global	GPA	GPA-gBPD	6	NA	NA	NA	NA	750kb
gpa2	GPA-BPD-local	GPA	GPA-lBPD	5	0	0	0	0	1
gpa2	GPA-BPD-local	GPA	GPA-lBPD	5	NA	NA	NA	NA	250kb
gpa2	GPA-BPD-local	GPA	GPA-lBPD	5	NA	NA	NA	NA	500kb
gpa2	GPA-BPD-local	GPA	GPA-lBPD	5	NA	NA	NA	NA	750kb
gpa3	GPA-SCZ-global	GPA	GPA3	NA	0	NA	NA	NA	1
gpa3	GPA-SCZ-global	GPA	GPA3	NA	NA	NA	NA	NA	250kb
gpa3	GPA-SCZ-global	GPA	GPA3	NA	NA	NA	NA	NA	500kb
gpa3	GPA-SCZ-global	GPA	GPA3	NA	NA	NA	NA	NA	750kb
gpa4	GPA-SCZ-local	GPA	GPA4	NA	0	NA	NA	NA	1
gpa4	GPA-SCZ-local	GPA	GPA4	NA	NA	NA	NA	NA	250kb
gpa4	GPA-SCZ-local	GPA	GPA4	NA	NA	NA	NA	NA	500kb
gpa4	GPA-SCZ-local	GPA	GPA4	NA	NA	NA	NA	NA	750kb
mtag1	MTAG-SCZ	MTAG	MTAG-SCZ	1	1	0.25	1	0.4	1
mtag1	MTAG-SCZ	MTAG	MTAG-SCZ	1	1	0.25	1	0.4	250kb
mtag1	MTAG-SCZ	MTAG	MTAG-SCZ	1	1	0.25	1	0.4	500kb
mtag1	MTAG-SCZ	MTAG	MTAG-SCZ	1	1	0.25	1	0.4	750kb
mtag2	MTAG-BPD	MTAG	MTAG-BPD	1	0	0	0	0	1
mtag2	MTAG-BPD	MTAG	MTAG-BPD	1	NA	NA	NA	NA	250kb
mtag2	MTAG-BPD	MTAG	MTAG-BPD	1	NA	NA	NA	NA	500kb
mtag2	MTAG-BPD	MTAG	MTAG-BPD	1	NA	NA	NA	NA	750kb
lsmm1	LSMM-Local	LSMM	LSMM1	NA	NA	NA	NA	NA	1
lsmm1	LSMM-Local	LSMM	LSMM1	NA	NA	NA	NA	NA	250kb
lsmm1	LSMM-Local	LSMM	LSMM1	NA	NA	NA	NA	NA	500kb
lsmm1	LSMM-Local	LSMM	LSMM1	NA	NA	NA	NA	NA	750kb
lsmm2	LSMM-Global	LSMM	LSMM2	NA	NA	NA	NA	NA	1
lsmm2	LSMM-Global	LSMM	LSMM2	NA	NA	NA	NA	NA	250kb
lsmm2	LSMM-Global	LSMM	LSMM2	NA	NA	NA	NA	NA	500kb
lsmm2	LSMM-Global	LSMM	LSMM2	NA	NA	NA	NA	NA	750kb
coloc	COLOC	COLOC	COLOC	2	0	0	0	0	1
coloc	COLOC	COLOC	COLOC	2	NA	NA	NA	NA	250kb
coloc	COLOC	COLOC	COLOC	2	NA	NA	NA	NA	500kb
coloc	COLOC	COLOC	COLOC	2	NA	NA	NA	NA	750kb
eugene	EUGENE	EUGENE	EUGENE	NA	NA	NA	NA	NA	1
eugene	EUGENE	EUGENE	EUGENE	NA	NA	NA	NA	NA	250kb
eugene	EUGENE	EUGENE	EUGENE	NA	NA	NA	NA	NA	500kb
eugene	EUGENE	EUGENE	EUGENE	NA	NA	NA	NA	NA	750kb
jepeg	JEPEG	JEPEG	JEPEG	NA	NA	NA	NA	NA	1
jepeg	JEPEG	JEPEG	JEPEG	NA	NA	NA	NA	NA	250kb
jepeg	JEPEG	JEPEG	JEPEG	NA	NA	NA	NA	NA	500kb
jepeg	JEPEG	JEPEG	JEPEG	NA	NA	NA	NA	NA	750kb
moloc	MOLOC	MOLOC	MOLOC	1	0	0	0	0	1
moloc	MOLOC	MOLOC	MOLOC	1	NA	NA	NA	NA	250kb
moloc	MOLOC	MOLOC	MOLOC	1	NA	NA	NA	NA	500kb
moloc	MOLOC	MOLOC	MOLOC	1	NA	NA	NA	NA	750kb
sherlock	Sherlock	Sherlock	Sherlock	1	0	0	0	0	1
sherlock	Sherlock	Sherlock	Sherlock	1	NA	NA	NA	NA	250kb
sherlock	Sherlock	Sherlock	Sherlock	1	NA	NA	NA	NA	500kb
sherlock	Sherlock	Sherlock	Sherlock	1	NA	NA	NA	NA	750kb
smr_pheidi	SMR	SMR	SMR1	NA	NA	NA	NA	NA	1
smr_pheidi	SMR	SMR	SMR1	NA	NA	NA	NA	NA	250kb
smr_pheidi	SMR	SMR	SMR1	NA	NA	NA	NA	NA	500kb
smr_pheidi	SMR	SMR	SMR1	NA	NA	NA	NA	NA	750kb
smr_brain	SMR-Pleiotropic	SMR	SMR2	NA	NA	NA	NA	NA	1
smr_brain	SMR-Pleiotropic	SMR	SMR2	NA	NA	NA	NA	NA	250kb
smr_brain	SMR-Pleiotropic	SMR	SMR2	NA	NA	NA	NA	NA	500kb
smr_brain	SMR-Pleiotropic	SMR	SMR2	NA	NA	NA	NA	NA	750kb
twas	TWAS-FUSION	TWAS	TWAS	NA	NA	NA	NA	NA	1
twas	TWAS-FUSION	TWAS	TWAS	NA	NA	NA	NA	NA	250kb
twas	TWAS-FUSION	TWAS	TWAS	NA	NA	NA	NA	NA	500kb
twas	TWAS-FUSION	TWAS	TWAS	NA	NA	NA	NA	NA	750kb
utmost	UTMOST	UTMOST	UTMOST1	NA	NA	NA	NA	NA	1
utmost	UTMOST	UTMOST	UTMOST1	NA	NA	NA	NA	NA	250kb
utmost	UTMOST	UTMOST	UTMOST1	NA	NA	NA	NA	NA	500kb
utmost	UTMOST	UTMOST	UTMOST1	NA	NA	NA	NA	NA	750kb
utmost_na	UTMOST-ST	UTMOST	UTMOST-ST	1	0	0	0	0	1
utmost_na	UTMOST-ST	UTMOST	UTMOST-ST	1	NA	NA	NA	NA	250kb
utmost_na	UTMOST-ST	UTMOST	UTMOST-ST	1	NA	NA	NA	NA	500kb
utmost_na	UTMOST-ST	UTMOST	UTMOST-ST	1	NA	NA	NA	NA	750kb

## Sheet: FigureSF3c
Method	Method2	Method3	Method4	Nominated	TP	SN	PPV	F1	Overlap
Suggestive	Suggestive	Suggestive	Suggestive	44	21	0.241379	0.477273	0.320611	1
Suggestive	Suggestive	Suggestive	Suggestive	44	20	0.229885	0.454545	0.305344	250kb
Suggestive	Suggestive	Suggestive	Suggestive	44	19	0.218391	0.431818	0.290076	500kb
Suggestive	Suggestive	Suggestive	Suggestive	44	19	0.218391	0.431818	0.290076	750kb
fgwas	fgwas	fgwas	fgwas	21	4	0.045977	0.190476	0.0740741	1
fgwas	fgwas	fgwas	fgwas	21	4	0.045977	0.190476	0.0740741	250kb
fgwas	fgwas	fgwas	fgwas	21	3	0.0344828	0.142857	0.0555556	500kb
fgwas	fgwas	fgwas	fgwas	21	2	0.0229885	0.0952381	0.037037	750kb
GenoSkyline	GenoSkyline	GenoSkyline	GenoSkyline	99	28	0.321839	0.282828	0.301075	1
GenoSkyline	GenoSkyline	GenoSkyline	GenoSkyline	99	27	0.310345	0.272727	0.290323	250kb
GenoSkyline	GenoSkyline	GenoSkyline	GenoSkyline	99	25	0.287356	0.252525	0.268817	500kb
GenoSkyline	GenoSkyline	GenoSkyline	GenoSkyline	99	22	0.252874	0.222222	0.236559	750kb
GenoCanyon	GenoCanyon	GenoCanyon	GenoCanyon	163	37	0.425287	0.226994	0.296	1
GenoCanyon	GenoCanyon	GenoCanyon	GenoCanyon	163	32	0.367816	0.196319	0.256	250kb
GenoCanyon	GenoCanyon	GenoCanyon	GenoCanyon	163	29	0.333333	0.177914	0.232	500kb
GenoCanyon	GenoCanyon	GenoCanyon	GenoCanyon	163	26	0.298851	0.159509	0.208	750kb
GPA1	GPA-BPD-global	GPA	GPA-gBPD	476	63	0.724138	0.132353	0.223801	1
GPA1	GPA-BPD-global	GPA	GPA-gBPD	476	60	0.689655	0.12605	0.213144	250kb
GPA1	GPA-BPD-global	GPA	GPA-gBPD	476	53	0.609195	0.111345	0.188277	500kb
GPA1	GPA-BPD-global	GPA	GPA-gBPD	476	47	0.54023	0.0987395	0.166963	750kb
GPA2	GPA-BPD-local	GPA	GPA-lBPD	212	39	0.448276	0.183962	0.26087	1
GPA2	GPA-BPD-local	GPA	GPA-lBPD	212	37	0.425287	0.174528	0.247492	250kb
GPA2	GPA-BPD-local	GPA	GPA-lBPD	212	35	0.402299	0.165094	0.234114	500kb
GPA2	GPA-BPD-local	GPA	GPA-lBPD	212	32	0.367816	0.150943	0.214047	750kb
GPA3	GPA-MDD-global	GPA	GPA-gMDD	281	49	0.563218	0.174377	0.266304	1
GPA3	GPA-MDD-global	GPA	GPA-gMDD	281	43	0.494253	0.153025	0.233696	250kb
GPA3	GPA-MDD-global	GPA	GPA-gMDD	281	40	0.45977	0.142349	0.217391	500kb
GPA3	GPA-MDD-global	GPA	GPA-gMDD	281	38	0.436782	0.135231	0.206522	750kb
GPA4	GPA-MDD-local	GPA	GPA-lMDD	91	26	0.298851	0.285714	0.292135	1
GPA4	GPA-MDD-local	GPA	GPA-lMDD	91	25	0.287356	0.274725	0.280899	250kb
GPA4	GPA-MDD-local	GPA	GPA-lMDD	91	23	0.264368	0.252747	0.258427	500kb
GPA4	GPA-MDD-local	GPA	GPA-lMDD	91	23	0.264368	0.252747	0.258427	750kb
mtag1	MTAG-MDD	MTAG	MTAG1	NA	NA	NA	NA	NA	1
mtag1	MTAG-MDD	MTAG	MTAG1	NA	NA	NA	NA	NA	250kb
mtag1	MTAG-MDD	MTAG	MTAG1	NA	NA	NA	NA	NA	500kb
mtag1	MTAG-MDD	MTAG	MTAG1	NA	NA	NA	NA	NA	750kb
mtag2	MTAG-BPD	MTAG	MTAG-BPD	4	4	0.045977	1	0.0879121	1
mtag2	MTAG-BPD	MTAG	MTAG-BPD	4	4	0.045977	1	0.0879121	250kb
mtag2	MTAG-BPD	MTAG	MTAG-BPD	4	4	0.045977	1	0.0879121	500kb
mtag2	MTAG-BPD	MTAG	MTAG-BPD	4	4	0.045977	1	0.0879121	750kb
lsmm1	LSMM-Local	LSMM	LSMM-local	221	43	0.494253	0.19457	0.279221	1
lsmm1	LSMM-Local	LSMM	LSMM-local	221	40	0.45977	0.180995	0.25974	250kb
lsmm1	LSMM-Local	LSMM	LSMM-local	221	38	0.436782	0.171946	0.246753	500kb
lsmm1	LSMM-Local	LSMM	LSMM-local	221	34	0.390805	0.153846	0.220779	750kb
lsmm2	LSMM-Global	LSMM	LSMM-global	516	67	0.770115	0.129845	0.222222	1
lsmm2	LSMM-Global	LSMM	LSMM-global	516	65	0.747126	0.125969	0.215589	250kb
lsmm2	LSMM-Global	LSMM	LSMM-global	516	61	0.701149	0.118217	0.202322	500kb
lsmm2	LSMM-Global	LSMM	LSMM-global	516	54	0.62069	0.104651	0.179104	750kb
coloc	COLOC	COLOC	COLOC	5	3	0.0344828	0.6	0.0652174	1
coloc	COLOC	COLOC	COLOC	5	3	0.0344828	0.6	0.0652174	250kb
coloc	COLOC	COLOC	COLOC	5	3	0.0344828	0.6	0.0652174	500kb
coloc	COLOC	COLOC	COLOC	5	2	0.0229885	0.4	0.0434783	750kb
eugene	EUGENE	EUGENE	EUGENE	5	2	0.0229885	0.4	0.0434783	1
eugene	EUGENE	EUGENE	EUGENE	5	2	0.0229885	0.4	0.0434783	250kb
eugene	EUGENE	EUGENE	EUGENE	5	2	0.0229885	0.4	0.0434783	500kb
eugene	EUGENE	EUGENE	EUGENE	5	1	0.0114943	0.2	0.0217391	750kb
jepeg	JEPEG	JEPEG	JEPEG	1	1	0.0114943	1	0.0227273	1
jepeg	JEPEG	JEPEG	JEPEG	1	1	0.0114943	1	0.0227273	250kb
jepeg	JEPEG	JEPEG	JEPEG	1	1	0.0114943	1	0.0227273	500kb
jepeg	JEPEG	JEPEG	JEPEG	1	1	0.0114943	1	0.0227273	750kb
moloc	MOLOC	MOLOC	MOLOC	3	2	0.0229885	0.666667	0.0444444	1
moloc	MOLOC	MOLOC	MOLOC	3	2	0.0229885	0.666667	0.0444444	250kb
moloc	MOLOC	MOLOC	MOLOC	3	2	0.0229885	0.666667	0.0444444	500kb
moloc	MOLOC	MOLOC	MOLOC	3	2	0.0229885	0.666667	0.0444444	750kb
sherlock	Sherlock	Sherlock	Sherlock	14	4	0.045977	0.285714	0.0792079	1
sherlock	Sherlock	Sherlock	Sherlock	14	4	0.045977	0.285714	0.0792079	250kb
sherlock	Sherlock	Sherlock	Sherlock	14	4	0.045977	0.285714	0.0792079	500kb
sherlock	Sherlock	Sherlock	Sherlock	14	3	0.0344828	0.214286	0.0594059	750kb
smr_pheidi	SMR	SMR	SMR-eMetapHeidi	1	0	0	0	0	1
smr_pheidi	SMR	SMR	SMR-eMetapHeidi	1	NA	NA	NA	NA	250kb
smr_pheidi	SMR	SMR	SMR-eMetapHeidi	1	NA	NA	NA	NA	500kb
smr_pheidi	SMR	SMR	SMR-eMetapHeidi	1	NA	NA	NA	NA	750kb
smr_brain	SMR-Pleiotropic	SMR	SMR-eMetapleio	6	3	0.0344828	0.5	0.0645161	1
smr_brain	SMR-Pleiotropic	SMR	SMR-eMetapleio	6	3	0.0344828	0.5	0.0645161	250kb
smr_brain	SMR-Pleiotropic	SMR	SMR-eMetapleio	6	3	0.0344828	0.5	0.0645161	500kb
smr_brain	SMR-Pleiotropic	SMR	SMR-eMetapleio	6	2	0.0229885	0.333333	0.0430108	750kb
twas	TWAS-FUSION	TWAS	TWAS	4	2	0.0229885	0.5	0.043956	1
twas	TWAS-FUSION	TWAS	TWAS	4	2	0.0229885	0.5	0.043956	250kb
twas	TWAS-FUSION	TWAS	TWAS	4	2	0.0229885	0.5	0.043956	500kb
twas	TWAS-FUSION	TWAS	TWAS	4	1	0.0114943	0.25	0.021978	750kb
utmost	UTMOST	UTMOST	UTMOST-44	8	3	0.0344828	0.375	0.0631579	1
utmost	UTMOST	UTMOST	UTMOST-44	8	3	0.0344828	0.375	0.0631579	250kb
utmost	UTMOST	UTMOST	UTMOST-44	8	2	0.0229885	0.25	0.0421053	500kb
utmost	UTMOST	UTMOST	UTMOST-44	8	2	0.0229885	0.25	0.0421053	750kb
utmost_na	UTMOST-ST	UTMOST	UTMOST-ST	2	1	0.0114943	0.5	0.0224719	1
utmost_na	UTMOST-ST	UTMOST	UTMOST-ST	2	1	0.0114943	0.5	0.0224719	250kb
utmost_na	UTMOST-ST	UTMOST	UTMOST-ST	2	1	0.0114943	0.5	0.0224719	500kb
utmost_na	UTMOST-ST	UTMOST	UTMOST-ST	2	0	0	0	0	750kb

## Sheet: FigureSF3d
Method	Method2	Method3	Method4	Nominated	TP	SN	PPV	F1	Overlap
suggestive	Suggestive	Suggestive	Suggestive	328	118	0.581281	0.359756	0.444444	1
250kb	Suggestive	Suggestive	Suggestive	328	111	0.546798	0.338415	0.418079	250kb
500kb	Suggestive	Suggestive	Suggestive	328	103	0.507389	0.314024	0.387947	500kb
750kb	Suggestive	Suggestive	Suggestive	328	93	0.458128	0.283537	0.350282	750kb
fgwas	fgwas	fgwas	fgwas	43	20	0.0985222	0.465116	0.162602	1
fgwas 250kb	fgwas	fgwas	fgwas	43	19	0.0935961	0.44186	0.154472	250kb
fgwas 500kb	fgwas	fgwas	fgwas	43	17	0.0837438	0.395349	0.138211	500kb
fgwas 750kb	fgwas	fgwas	fgwas	43	15	0.0738916	0.348837	0.121951	750kb
genoskyline	GenoSkyline	GenoSkyline	GenoSkyline	473	139	0.684729	0.293869	0.411243	1
genoskyline 250kb	GenoSkyline	GenoSkyline	GenoSkyline	473	135	0.665025	0.285412	0.399408	250kb
genoskyline 500kb	GenoSkyline	GenoSkyline	GenoSkyline	473	130	0.640394	0.274841	0.384615	500kb
genoskyline 750kb	GenoSkyline	GenoSkyline	GenoSkyline	473	118	0.581281	0.249471	0.349112	750kb
genocanyon	GenoCanyon	GenoCanyon	GenoCanyon	761	176	0.866995	0.231275	0.365145	1
genocanyon 250kb	GenoCanyon	GenoCanyon	GenoCanyon	761	169	0.832512	0.222076	0.350622	250kb
genocanyon 500kb	GenoCanyon	GenoCanyon	GenoCanyon	761	165	0.812808	0.21682	0.342324	500kb
genocanyon 750kb	GenoCanyon	GenoCanyon	GenoCanyon	761	154	0.758621	0.202365	0.319502	750kb
gpa1	GPA-SCZ-global	GPA	GPA-gSCZ	648	183	0.901478	0.282407	0.430082	1
gpa1 250kb	GPA-SCZ-global	GPA	GPA-gSCZ	648	179	0.881773	0.276235	0.420682	250kb
gpa1 500kb	GPA-SCZ-global	GPA	GPA-gSCZ	648	172	0.847291	0.265432	0.40423	500kb
gpa1 750kb	GPA-SCZ-global	GPA	GPA-gSCZ	648	159	0.783251	0.24537	0.373678	750kb
gpa2	GPA-SCZ-local	GPA	GPA-lSCZ	273	126	0.62069	0.461538	0.529412	1
gpa2 250kb	GPA-SCZ-local	GPA	GPA-lSCZ	273	123	0.605911	0.450549	0.516807	250kb
gpa2 500kb	GPA-SCZ-local	GPA	GPA-lSCZ	273	113	0.55665	0.413919	0.47479	500kb
gpa2 750kb	GPA-SCZ-local	GPA	GPA-lSCZ	273	100	0.492611	0.3663	0.420168	750kb
gpa3	GPA-WBC-global	GPA	GPA-gWBC	1104	200	0.985222	0.181159	0.306044	1
gpa3 250kb	GPA-WBC-global	GPA	GPA-gWBC	1104	196	0.965517	0.177536	0.299923	250kb
gpa3 500kb	GPA-WBC-global	GPA	GPA-gWBC	1104	190	0.935961	0.172101	0.290742	500kb
gpa3 750kb	GPA-WBC-global	GPA	GPA-gWBC	1104	169	0.832512	0.15308	0.258607	750kb
gpa4	GPA-WBC-local	GPA	GPA-lWBC	553	152	0.748768	0.274864	0.402116	1
gpa4 250kb	GPA-WBC-local	GPA	GPA-lWBC	553	144	0.70936	0.260398	0.380952	250kb
gpa4 500kb	GPA-WBC-local	GPA	GPA-lWBC	553	136	0.669951	0.245931	0.359788	500kb
gpa4 750kb	GPA-WBC-local	GPA	GPA-lWBC	553	121	0.596059	0.218807	0.320106	750kb
mtag1	MTAG-BMI	MTAG	MTAG-BMI	NA	NA	NA	NA	NA	1
mtag1 250kb	MTAG-BMI	MTAG	MTAG-BMI	NA	NA	NA	NA	NA	250kb
mtag1 500kb	MTAG-BMI	MTAG	MTAG-BMI	NA	NA	NA	NA	NA	500kb
mtag1 750kb	MTAG-BMI	MTAG	MTAG-BMI	NA	NA	NA	NA	NA	750kb
mtag2	MTAG-Height	MTAG	MTAG-Height	NA	NA	NA	NA	NA	1
mtag2 250kb	MTAG-Height	MTAG	MTAG-Height	NA	NA	NA	NA	NA	250kb
mtag2 500kb	MTAG-Height	MTAG	MTAG-Height	NA	NA	NA	NA	NA	500kb
mtag2 750kb	MTAG-Height	MTAG	MTAG-Height	NA	NA	NA	NA	NA	750kb
lsmm1	LSMM-Local	LSMM	LSMM-local	828	178	0.876847	0.214976	0.345296	1
lsmm1 250kb	LSMM-Local	LSMM	LSMM-local	828	170	0.837438	0.205314	0.329777	250kb
lsmm1 500kb	LSMM-Local	LSMM	LSMM-local	828	164	0.807882	0.198068	0.318138	500kb
lsmm1 750kb	LSMM-Local	LSMM	LSMM-local	828	143	0.704433	0.172705	0.277401	750kb
lsmm2	LSMM-Global	LSMM	LSMM-global	930	203	1	0.21828	0.358341	1
lsmm2 250kb	LSMM-Global	LSMM	LSMM-global	930	202	0.995074	0.217204	0.356575	250kb
lsmm2 500kb	LSMM-Global	LSMM	LSMM-global	930	201	0.990148	0.216129	0.35481	500kb
lsmm2 750kb	LSMM-Global	LSMM	LSMM-global	930	188	0.926108	0.202151	0.331862	750kb
coloc	COLOC	COLOC	COLOC	28	18	0.08867	0.642857	0.155844	1
coloc 250kb	COLOC	COLOC	COLOC	28	17	0.0837438	0.607143	0.147186	250kb
coloc 500kb	COLOC	COLOC	COLOC	28	16	0.0788177	0.571429	0.138528	500kb
coloc 750kb	COLOC	COLOC	COLOC	28	14	0.0689655	0.5	0.121212	750kb
eugene	EUGENE	EUGENE	EUGENE	368	132	0.650246	0.358696	0.462347	1
eugene 250kb	EUGENE	EUGENE	EUGENE	368	121	0.596059	0.328804	0.423818	250kb
eugene 500kb	EUGENE	EUGENE	EUGENE	368	112	0.551724	0.304348	0.392294	500kb
eugene 750kb	EUGENE	EUGENE	EUGENE	368	101	0.497537	0.274457	0.353765	750kb
jepeg	JEPEG	JEPEG	JEPEG	12	5	0.0246305	0.416667	0.0465116	1
jepeg 250kb	JEPEG	JEPEG	JEPEG	12	4	0.0197044	0.333333	0.0372093	250kb
jepeg 500kb	JEPEG	JEPEG	JEPEG	12	3	0.0147783	0.25	0.027907	500kb
jepeg 750kb	JEPEG	JEPEG	JEPEG	12	2	0.00985222	0.166667	0.0186047	750kb
moloc	MOLOC	MOLOC	MOLOC	11	5	0.0246305	0.454545	0.046729	1
moloc 250kb	MOLOC	MOLOC	MOLOC	11	5	0.0246305	0.454545	0.046729	250kb
moloc 500kb	MOLOC	MOLOC	MOLOC	11	5	0.0246305	0.454545	0.046729	500kb
moloc 750kb	MOLOC	MOLOC	MOLOC	11	5	0.0246305	0.454545	0.046729	750kb
sherlock	Sherlock	Sherlock	Sherlock	29	21	0.103448	0.724138	0.181034	1
sherlock 250kb	Sherlock	Sherlock	Sherlock	29	20	0.0985222	0.689655	0.172414	250kb
sherlock 500kb	Sherlock	Sherlock	Sherlock	29	19	0.0935961	0.655172	0.163793	500kb
sherlock 750kb	Sherlock	Sherlock	Sherlock	29	17	0.0837438	0.586207	0.146552	750kb
smr_pheidi	SMR	SMR	SMR-allpHeidi	7	3	0.0147783	0.428571	0.0285714	1
smr_pheidi 250kb	SMR	SMR	SMR-allpHeidi	7	3	0.0147783	0.428571	0.0285714	250kb
smr_pheidi 500kb	SMR	SMR	SMR-allpHeidi	7	2	0.00985222	0.285714	0.0190476	500kb
smr_pheidi 750kb	SMR	SMR	SMR-allpHeidi	7	2	0.00985222	0.285714	0.0190476	750kb
smr_brain	SMR-Pleiotropic	SMR	SMR-allpleio	70	44	0.216749	0.628571	0.322344	1
smr_brain 250kb	SMR-Pleiotropic	SMR	SMR-allpleio	70	43	0.211823	0.614286	0.315018	250kb
smr_brain 500kb	SMR-Pleiotropic	SMR	SMR-allpleio	70	38	0.187192	0.542857	0.278388	500kb
smr_brain 750kb	SMR-Pleiotropic	SMR	SMR-allpleio	70	33	0.162562	0.471429	0.241758	750kb
twas	TWAS-FUSION	TWAS	TWAS	15	8	0.0394089	0.533333	0.0733945	1
twas 250kb	TWAS-FUSION	TWAS	TWAS	15	8	0.0394089	0.533333	0.0733945	250kb
twas 500kb	TWAS-FUSION	TWAS	TWAS	15	8	0.0394089	0.533333	0.0733945	500kb
twas 750kb	TWAS-FUSION	TWAS	TWAS	15	7	0.0344828	0.466667	0.0642202	750kb
utmost	UTMOST	UTMOST	UTMOST-44	84	16	0.0788177	0.190476	0.111498	1
utmost 250kb	UTMOST	UTMOST	UTMOST-44	84	14	0.0689655	0.166667	0.097561	250kb
utmost 500kb	UTMOST	UTMOST	UTMOST-44	84	11	0.0541872	0.130952	0.0766551	500kb
utmost 750kb	UTMOST	UTMOST	UTMOST-44	84	7	0.0344828	0.0833333	0.0487805	750kb
utmost_na	UTMOST-ST	UTMOST	UTMOST-ST	25	12	0.0591133	0.48	0.105263	1
utmost_na 250kb	UTMOST-ST	UTMOST	UTMOST-ST	25	11	0.0541872	0.44	0.0964912	250kb
utmost_na 500kb	UTMOST-ST	UTMOST	UTMOST-ST	25	9	0.044335	0.36	0.0789474	500kb
utmost_na 750kb	UTMOST-ST	UTMOST	UTMOST-ST	25	8	0.0394089	0.32	0.0701754	750kb
li1	Li-Binary	Li	Weighted-binary	12	8	0.0394089	0.666667	0.0744186	1
li1 250kb	Li-Binary	Li	Weighted-binary	12	8	0.0394089	0.666667	0.0744186	250kb
li1 500kb	Li-Binary	Li	Weighted-binary	12	8	0.0394089	0.666667	0.0744186	500kb
li1 750kb	Li-Binary	Li	Weighted-binary	12	8	0.0394089	0.666667	0.0744186	750kb
li2	Li-General	Li	Weighted-general	12	7	0.0344828	0.583333	0.0651163	1
li2 250kb	Li-General	Li	Weighted-general	12	7	0.0344828	0.583333	0.0651163	250kb
li2 500kb	Li-General	Li	Weighted-general	12	7	0.0344828	0.583333	0.0651163	500kb
li2 750kb	Li-General	Li	Weighted-general	12	7	0.0344828	0.583333	0.0651163	750kb
gpa5	GPA-BMI-Global	GPA	GPA-gBMI	679	179	0.881773	0.263623	0.405896	1
gpa5 250kb	GPA-BMI-Global	GPA	GPA-gBMI	679	174	0.857143	0.256259	0.394558	250kb
gpa5 500kb	GPA-BMI-Global	GPA	GPA-gBMI	679	167	0.82266	0.24595	0.378685	500kb
gpa5 750kb	GPA-BMI-Global	GPA	GPA-gBMI	679	156	0.768473	0.22975	0.353741	750kb
gpa6	GPA-BMI-Local	GPA	GPA-lBMI	293	128	0.630542	0.43686	0.516129	1
gpa6 250kb	GPA-BMI-Local	GPA	GPA-lBMI	293	124	0.610837	0.423208	0.5	250kb
gpa6 500kb	GPA-BMI-Local	GPA	GPA-lBMI	293	117	0.576355	0.399317	0.471774	500kb
gpa6 750kb	GPA-BMI-Local	GPA	GPA-lBMI	293	104	0.512315	0.354949	0.419355	750kb
gpa7	GPA-Height-Global	GPA	GPA-gHeight	684	180	0.8867	0.263158	0.405862	1
gpa7 250kb	GPA-Height-Global	GPA	GPA-gHeight	684	175	0.862069	0.255848	0.394589	250kb
gpa7 500kb	GPA-Height-Global	GPA	GPA-gHeight	684	169	0.832512	0.247076	0.38106	500kb
gpa7 750kb	GPA-Height-Global	GPA	GPA-gHeight	684	152	0.748768	0.222222	0.342728	750kb
gpa8	GPA-Height-Local	GPA	GPA-lHeight	301	130	0.640394	0.431894	0.515873	1
gpa8 250kb	GPA-Height-Local	GPA	GPA-lHeight	301	126	0.62069	0.418605	0.5	250kb
gpa8 500kb	GPA-Height-Local	GPA	GPA-lHeight	301	120	0.591133	0.398671	0.47619	500kb
gpa8 750kb	GPA-Height-Local	GPA	GPA-lHeight	301	106	0.522167	0.352159	0.420635	750kb
gpa9	GPA-HDL1-Global	GPA	GPA-gWiller	696	176	0.866995	0.252874	0.391546	1
gpa9 250kb	GPA-HDL1-Global	GPA	GPA-gWiller	696	172	0.847291	0.247126	0.382647	250kb
gpa9 500kb	GPA-HDL1-Global	GPA	GPA-gWiller	696	165	0.812808	0.237069	0.367075	500kb
gpa9 750kb	GPA-HDL1-Global	GPA	GPA-gWiller	696	155	0.763547	0.222701	0.344828	750kb
gpa10	GPA-HDL1-Local	GPA	GPA-lWiller	303	133	0.655172	0.438944	0.525692	1
gpa10 250kb	GPA-HDL1-Local	GPA	GPA-lWiller	303	129	0.635468	0.425743	0.509881	250kb
gpa10 500kb	GPA-HDL1-Local	GPA	GPA-lWiller	303	119	0.586207	0.392739	0.470356	500kb
gpa10 750kb	GPA-HDL1-Local	GPA	GPA-lWiller	303	107	0.527094	0.353135	0.422925	750kb
gpa11	GPA-HDL2-Global	GPA	GPA-gNeale	1032	200	0.985222	0.193798	0.323887	1
gpa11 250kb	GPA-HDL2-Global	GPA	GPA-gNeale	1032	199	0.980296	0.192829	0.322267	250kb
gpa11 500kb	GPA-HDL2-Global	GPA	GPA-gNeale	1032	195	0.960591	0.188953	0.315789	500kb
gpa11 750kb	GPA-HDL2-Global	GPA	GPA-gNeale	1032	180	0.8867	0.174419	0.291498	750kb
gpa12	GPA-HDL2-Local	GPA	GPA-lNeale	518	168	0.827586	0.324324	0.466019	1
gpa12 250kb	GPA-HDL2-Local	GPA	GPA-lNeale	518	161	0.793103	0.310811	0.446602	250kb
gpa12 500kb	GPA-HDL2-Local	GPA	GPA-lNeale	518	155	0.763547	0.299228	0.429958	500kb
gpa12 750kb	GPA-HDL2-Local	GPA	GPA-lNeale	518	139	0.684729	0.26834	0.385576	750kb
smr_lite_pleio	SMR	SMR	SMR-litepHeidi	70	44	0.216749	0.628571	0.322344	1
smr_lite pleio 250kb	SMR	SMR	SMR-litepHeidi	70	43	0.211823	0.614286	0.315018	250kb
smr_lite_pleio 500kb	SMR	SMR	SMR-litepHeidi	70	38	0.187192	0.542857	0.278388	500kb
smr_lite_pleio 750kb	SMR	SMR	SMR-litepHeidi	70	33	0.162562	0.471429	0.241758	750kb
smr_lite	SMR-Pleiotropic	SMR	SMR-litepleio	8	3	0.0147783	0.375	0.028436	1
smr_lite 250kb	SMR-Pleiotropic	SMR	SMR-litepleio	8	3	0.0147783	0.375	0.028436	250kb
smr_lite 500kb	SMR-Pleiotropic	SMR	SMR-litepleio	8	2	0.00985222	0.25	0.0189573	500kb
smr_lite750kb	SMR-Pleiotropic	SMR	SMR-litepleio	8	2	0.00985222	0.25	0.0189573	750kb

## Sheet: FigureSF3e
Method	Method2	Method3	Method4	Nominated	TP	SN	PPV	F1	Overlap
suggestive	Suggestive	Suggestive	Suggestive	355	133	0.655172	0.374648	0.476703	1
250kb	Suggestive	Suggestive	Suggestive	355	124	0.610837	0.349296	0.444444	250kb
500kb	Suggestive	Suggestive	Suggestive	355	114	0.561576	0.321127	0.408602	500kb
750kb	Suggestive	Suggestive	Suggestive	355	104	0.512315	0.292958	0.37276	750kb
fgwas	fgwas	fgwas	fgwas	32	10	0.0492611	0.3125	0.0851064	1
fgwas 250kb	fgwas	fgwas	fgwas	32	8	0.0394089	0.25	0.0680851	250kb
fgwas 500kb	fgwas	fgwas	fgwas	32	6	0.0295567	0.1875	0.0510638	500kb
fgwas 750kb	fgwas	fgwas	fgwas	32	6	0.0295567	0.1875	0.0510638	750kb
genoskyline	GenoSkyline	GenoSkyline	GenoSkyline	704	182	0.896552	0.258523	0.401323	1
genoskyline 250kb	GenoSkyline	GenoSkyline	GenoSkyline	704	176	0.866995	0.25	0.388093	250kb
genoskyline 500kb	GenoSkyline	GenoSkyline	GenoSkyline	704	170	0.837438	0.241477	0.374862	500kb
genoskyline 750kb	GenoSkyline	GenoSkyline	GenoSkyline	704	154	0.758621	0.21875	0.339581	750kb
genocanyon	GenoCanyon	GenoCanyon	GenoCanyon	928	196	0.965517	0.211207	0.346596	1
genocanyon 250kb	GenoCanyon	GenoCanyon	GenoCanyon	928	192	0.945813	0.206897	0.339523	250kb
genocanyon 500kb	GenoCanyon	GenoCanyon	GenoCanyon	928	186	0.916256	0.200431	0.328912	500kb
genocanyon 750kb	GenoCanyon	GenoCanyon	GenoCanyon	928	175	0.862069	0.188578	0.309461	750kb
gpa1	GPA-SCZ-global	GPA	GPA-gSCZ	775	183	0.901478	0.236129	0.374233	1
gpa1 250kb	GPA-SCZ-global	GPA	GPA-gSCZ	775	175	0.862069	0.225806	0.357873	250kb
gpa1 500kb	GPA-SCZ-global	GPA	GPA-gSCZ	775	172	0.847291	0.221935	0.351738	500kb
gpa1 750kb	GPA-SCZ-global	GPA	GPA-gSCZ	775	152	0.748768	0.196129	0.310838	750kb
gpa2	GPA-SCZ-local	GPA	GPA-lSCZ	414	149	0.73399	0.359903	0.482982	1
gpa2 250kb	GPA-SCZ-local	GPA	GPA-lSCZ	414	138	0.679803	0.333333	0.447326	250kb
gpa2 500kb	GPA-SCZ-local	GPA	GPA-lSCZ	414	135	0.665025	0.326087	0.437601	500kb
gpa2 750kb	GPA-SCZ-local	GPA	GPA-lSCZ	414	121	0.596059	0.292271	0.39222	750kb
gpa3	GPA-MPV-global	GPA	GPA-gMPV	1080	196	0.965517	0.181481	0.305534	1
gpa3 250kb	GPA-MPV-global	GPA	GPA-gMPV	1080	193	0.950739	0.178704	0.300857	250kb
gpa3 500kb	GPA-MPV-global	GPA	GPA-gMPV	1080	189	0.931034	0.175	0.294622	500kb
gpa3 750kb	GPA-MPV-global	GPA	GPA-gMPV	1080	171	0.842365	0.158333	0.266563	750kb
gpa4	GPA-MPV-local	GPA	GPA-lMPV	513	158	0.778325	0.307992	0.441341	1
gpa4 250kb	GPA-MPV-local	GPA	GPA-lMPV	513	147	0.724138	0.28655	0.410615	250kb
gpa4 500kb	GPA-MPV-local	GPA	GPA-lMPV	513	138	0.679803	0.269006	0.385475	500kb
gpa4 750kb	GPA-MPV-local	GPA	GPA-lMPV	513	126	0.62069	0.245614	0.351955	750kb
mtag1	MTAG-BMI	MTAG	MTAG-BMI	1	0	0	0	0	1
mtag1 250kb	MTAG-BMI	MTAG	MTAG-BMI	1	NA	NA	NA	NA	250kb
mtag1 500kb	MTAG-BMI	MTAG	MTAG-BMI	1	NA	NA	NA	NA	500kb
mtag1 750kb	MTAG-BMI	MTAG	MTAG-BMI	1	NA	NA	NA	NA	750kb
mtag2	MTAG-Height	MTAG	MTAG-Height	1	1	0.00492611	1	0.00980392	1
mtag2 250kb	MTAG-Height	MTAG	MTAG-Height	1	1	0.00492611	1	0.00980392	250kb
mtag2 500kb	MTAG-Height	MTAG	MTAG-Height	1	1	0.00492611	1	0.00980392	500kb
mtag2 750kb	MTAG-Height	MTAG	MTAG-Height	1	1	0.00492611	1	0.00980392	750kb
lsmm1	LSMM-Local	LSMM	LSMM-local	782	184	0.906404	0.235294	0.373604	1
lsmm1 250kb	LSMM-Local	LSMM	LSMM-local	782	176	0.866995	0.225064	0.35736	250kb
lsmm1 500kb	LSMM-Local	LSMM	LSMM-local	782	168	0.827586	0.214834	0.341117	500kb
lsmm1 750kb	LSMM-Local	LSMM	LSMM-local	782	147	0.724138	0.18798	0.298477	750kb
lsmm2	LSMM-Global	LSMM	LSMM-global	962	201	0.990148	0.20894	0.345064	1
lsmm2 250kb	LSMM-Global	LSMM	LSMM-global	962	199	0.980296	0.206861	0.341631	250kb
lsmm2 500kb	LSMM-Global	LSMM	LSMM-global	962	197	0.970443	0.204782	0.338197	500kb
lsmm2 750kb	LSMM-Global	LSMM	LSMM-global	962	185	0.91133	0.192308	0.317597	750kb
coloc	COLOC	COLOC	COLOC	53	30	0.147783	0.566038	0.234375	1
coloc 250kb	COLOC	COLOC	COLOC	53	30	0.147783	0.566038	0.234375	250kb
coloc 500kb	COLOC	COLOC	COLOC	53	30	0.147783	0.566038	0.234375	500kb
coloc 750kb	COLOC	COLOC	COLOC	53	28	0.137931	0.528302	0.21875	750kb
eugene	EUGENE	EUGENE	EUGENE	426	135	0.665025	0.316901	0.429253	1
eugene 250kb	EUGENE	EUGENE	EUGENE	426	120	0.591133	0.28169	0.381558	250kb
eugene 500kb	EUGENE	EUGENE	EUGENE	426	114	0.561576	0.267606	0.36248	500kb
eugene 750kb	EUGENE	EUGENE	EUGENE	426	89	0.438424	0.20892	0.282989	750kb
jepeg	JEPEG	JEPEG	JEPEG	8	4	0.0197044	0.5	0.0379147	1
jepeg 250kb	JEPEG	JEPEG	JEPEG	8	3	0.0147783	0.375	0.028436	250kb
jepeg 500kb	JEPEG	JEPEG	JEPEG	8	2	0.00985222	0.25	0.0189573	500kb
jepeg 750kb	JEPEG	JEPEG	JEPEG	8	2	0.00985222	0.25	0.0189573	750kb
moloc	MOLOC	MOLOC	MOLOC	12	6	0.0295567	0.5	0.055814	1
moloc 250kb	MOLOC	MOLOC	MOLOC	12	6	0.0295567	0.5	0.055814	250kb
moloc 500kb	MOLOC	MOLOC	MOLOC	12	6	0.0295567	0.5	0.055814	500kb
moloc 750kb	MOLOC	MOLOC	MOLOC	12	6	0.0295567	0.5	0.055814	750kb
sherlock	Sherlock	Sherlock	Sherlock	39	21	0.103448	0.538462	0.173554	1
sherlock 250kb	Sherlock	Sherlock	Sherlock	39	21	0.103448	0.538462	0.173554	250kb
sherlock 500kb	Sherlock	Sherlock	Sherlock	39	21	0.103448	0.538462	0.173554	500kb
sherlock 750kb	Sherlock	Sherlock	Sherlock	39	19	0.0935961	0.487179	0.157025	750kb
smr_pheidi	SMR	SMR	SMR-allpHeidi	15	6	0.0295567	0.4	0.0550459	1
smr_pheidi 250kb	SMR	SMR	SMR-allpHeidi	15	6	0.0295567	0.4	0.0550459	250kb
smr_pheidi 500kb	SMR	SMR	SMR-allpHeidi	15	6	0.0295567	0.4	0.0550459	500kb
smr_pheidi 750kb	SMR	SMR	SMR-allpHeidi	15	4	0.0197044	0.266667	0.0366972	750kb
smr_brain	SMR-Pleiotropic	SMR	SMR-allpleio	117	51	0.251232	0.435897	0.31875	1
smr_brain 250kb	SMR-Pleiotropic	SMR	SMR-allpleio	117	46	0.226601	0.393162	0.2875	250kb
smr_brain 500kb	SMR-Pleiotropic	SMR	SMR-allpleio	117	44	0.216749	0.376068	0.275	500kb
smr_brain 750kb	SMR-Pleiotropic	SMR	SMR-allpleio	117	39	0.192118	0.333333	0.24375	750kb
twas	TWAS-FUSION	TWAS	TWAS	38	15	0.0738916	0.394737	0.124481	1
twas 250kb	TWAS-FUSION	TWAS	TWAS	38	14	0.0689655	0.368421	0.116183	250kb
twas 500kb	TWAS-FUSION	TWAS	TWAS	38	14	0.0689655	0.368421	0.116183	500kb
twas 750kb	TWAS-FUSION	TWAS	TWAS	38	13	0.0640394	0.342105	0.107884	750kb
utmost	UTMOST	UTMOST	UTMOST-44	73	21	0.103448	0.287671	0.152174	1
utmost 250kb	UTMOST	UTMOST	UTMOST-44	73	14	0.0689655	0.191781	0.101449	250kb
utmost 500kb	UTMOST	UTMOST	UTMOST-44	73	13	0.0640394	0.178082	0.0942029	500kb
utmost 750kb	UTMOST	UTMOST	UTMOST-44	73	10	0.0492611	0.136986	0.0724638	750kb
utmost_na	UTMOST-ST	UTMOST	UTMOST-ST	30	10	0.0492611	0.333333	0.0858369	1
utmost_na 250kb	UTMOST-ST	UTMOST	UTMOST-ST	30	9	0.044335	0.3	0.0772532	250kb
utmost_na 500kb	UTMOST-ST	UTMOST	UTMOST-ST	30	9	0.044335	0.3	0.0772532	500kb
utmost_na 750kb	UTMOST-ST	UTMOST	UTMOST-ST	30	8	0.0394089	0.266667	0.0686695	750kb
li1	Li-Binary	Li	Weighted-binary	9	6	0.0295567	0.666667	0.0566038	1
li1 250kb	Li-Binary	Li	Weighted-binary	9	6	0.0295567	0.666667	0.0566038	250kb
li1 500kb	Li-Binary	Li	Weighted-binary	9	6	0.0295567	0.666667	0.0566038	500kb
li1 750kb	Li-Binary	Li	Weighted-binary	9	6	0.0295567	0.666667	0.0566038	750kb
li2	Li-General	Li	Weighted-general	8	5	0.0246305	0.625	0.0473934	1
li2 250kb	Li-General	Li	Weighted-general	8	5	0.0246305	0.625	0.0473934	250kb
li2 500kb	Li-General	Li	Weighted-general	8	5	0.0246305	0.625	0.0473934	500kb
li2 750kb	Li-General	Li	Weighted-general	8	5	0.0246305	0.625	0.0473934	750kb
gpa5	GPA-BMI-Global	GPA	GPA-gBMI	822	180	0.8867	0.218978	0.35122	1
gpa5 250kb	GPA-BMI-Global	GPA	GPA-gBMI	822	174	0.857143	0.211679	0.339512	250kb
gpa5 500kb	GPA-BMI-Global	GPA	GPA-gBMI	822	169	0.832512	0.205596	0.329756	500kb
gpa5 750kb	GPA-BMI-Global	GPA	GPA-gBMI	822	155	0.763547	0.188564	0.302439	750kb
gpa6	GPA-BMI-Local	GPA	GPA-lBMI	445	153	0.753695	0.34382	0.472222	1
gpa6 250kb	GPA-BMI-Local	GPA	GPA-lBMI	445	144	0.70936	0.323596	0.444444	250kb
gpa6 500kb	GPA-BMI-Local	GPA	GPA-lBMI	445	137	0.674877	0.307865	0.42284	500kb
gpa6 750kb	GPA-BMI-Local	GPA	GPA-lBMI	445	126	0.62069	0.283146	0.388889	750kb
gpa7	GPA-Height-Global	GPA	GPA-gHeight	797	187	0.921182	0.23463	0.374	1
gpa7 250kb	GPA-Height-Global	GPA	GPA-gHeight	797	182	0.896552	0.228356	0.364	250kb
gpa7 500kb	GPA-Height-Global	GPA	GPA-gHeight	797	174	0.857143	0.218319	0.348	500kb
gpa7 750kb	GPA-Height-Global	GPA	GPA-gHeight	797	153	0.753695	0.19197	0.306	750kb
gpa8	GPA-Height-Local	GPA	GPA-lHeight	451	157	0.773399	0.348115	0.480122	1
gpa8 250kb	GPA-Height-Local	GPA	GPA-lHeight	451	151	0.743842	0.334812	0.461774	250kb
gpa8 500kb	GPA-Height-Local	GPA	GPA-lHeight	451	144	0.70936	0.31929	0.440367	500kb
gpa8 750kb	GPA-Height-Local	GPA	GPA-lHeight	451	131	0.64532	0.290466	0.400612	750kb
gpa9	GPA-HDL1-Global	GPA	GPA-gWiller	826	181	0.891626	0.219128	0.351798	1
gpa9 250kb	GPA-HDL1-Global	GPA	GPA-gWiller	826	176	0.866995	0.213075	0.34208	250kb
gpa9 500kb	GPA-HDL1-Global	GPA	GPA-gWiller	826	170	0.837438	0.205811	0.330418	500kb
gpa9 750kb	GPA-HDL1-Global	GPA	GPA-gWiller	826	152	0.748768	0.184019	0.295432	750kb
gpa10	GPA-HDL1-Local	GPA	GPA-lWiller	457	157	0.773399	0.343545	0.475758	1
gpa10 250kb	GPA-HDL1-Local	GPA	GPA-lWiller	457	147	0.724138	0.321663	0.445455	250kb
gpa10 500kb	GPA-HDL1-Local	GPA	GPA-lWiller	457	136	0.669951	0.297593	0.412121	500kb
gpa10 750kb	GPA-HDL1-Local	GPA	GPA-lWiller	457	126	0.62069	0.275711	0.381818	750kb
gpa11	GPA-HDL2-Global	GPA	GPA-gNeale	1050	199	0.980296	0.189524	0.317638	1
gpa11 250kb	GPA-HDL2-Global	GPA	GPA-gNeale	1050	193	0.950739	0.18381	0.308061	250kb
gpa11 500kb	GPA-HDL2-Global	GPA	GPA-gNeale	1050	189	0.931034	0.18	0.301676	500kb
gpa11 750kb	GPA-HDL2-Global	GPA	GPA-gNeale	1050	173	0.852217	0.164762	0.276137	750kb
gpa12	GPA-HDL2-Local	GPA	GPA-lNeale	603	177	0.871921	0.293532	0.439206	1
gpa12 250kb	GPA-HDL2-Local	GPA	GPA-lNeale	603	165	0.812808	0.273632	0.409429	250kb
gpa12 500kb	GPA-HDL2-Local	GPA	GPA-lNeale	603	158	0.778325	0.262023	0.39206	500kb
gpa12 750kb	GPA-HDL2-Local	GPA	GPA-lNeale	603	138	0.679803	0.228856	0.342432	750kb
smr_lite_pleio	SMR	SMR	SMR-litepHeidi	117	51	0.251232	0.435897	0.31875	1
smr_lite pleio 250kb	SMR	SMR	SMR-litepHeidi	117	46	0.226601	0.393162	0.2875	250kb
smr_lite_pleio 500kb	SMR	SMR	SMR-litepHeidi	117	44	0.216749	0.376068	0.275	500kb
smr_lite_pleio 750kb	SMR	SMR	SMR-litepHeidi	117	39	0.192118	0.333333	0.24375	750kb
smr_lite	SMR-Pleiotropic	SMR	SMR-litepleio	13	5	0.0246305	0.384615	0.0462963	1
smr_lite 250kb	SMR-Pleiotropic	SMR	SMR-litepleio	13	5	0.0246305	0.384615	0.0462963	250kb
smr_lite 500kb	SMR-Pleiotropic	SMR	SMR-litepleio	13	5	0.0246305	0.384615	0.0462963	500kb
smr_lite750kb	SMR-Pleiotropic	SMR	SMR-litepleio	13	4	0.0197044	0.307692	0.037037	750kb
