# Supplementary material for: Evaluating 17 methods incorporating biological function with GWAS summary statistics to accelerate discovery demonstrates a tradeoff between high sensitivity and high positive predictive value
Source: Commun Biol. 2023 Nov 24;6:1199. doi: 10.1038/s42003-023-05413-w (PMC10673847; doi:10.1038/s42003-023-05413-w)
Supplement: Supplementary file 14 — Supplementary Data 11 [file 42003_2023_5413_MOESM14_ESM.xlsx]

## Sheet: schizophrenia
Supplementary Data 11a: Data for Schizophrenia Upset Plot Supplementary Figure 4a.
seqnames	start	end	width	strand	Nomination	alsofoundin	LSMM	GenoCanyon	GenoSkyline	Suggestive	GPA	MTAG	fgwas	COLOC	MOLOC	JEPEG	TWAS/FUSION	EUGENE	SMR	Sherlock	UTMOST
chr7	1726162	2726162	1000001	*	TP	none,genocanyon,genoskyline,gpa,sug,mtag,coloc,eugene,sherlock,twas,utmost	1	1	1	1	1	1	0	1	0	0	1	1	0	1	1
chr7	14416101	15416101	1000001	*	FP	none	1	0	0	0	0	0	0	0	0	0	0	0	0	0	0
chr7	38386044	39386044	1000001	*	FP	none	1	0	0	0	0	0	0	0	0	0	0	0	0	0	0
chr7	41213113	42213113	1000001	*	FP	none,genocanyon,genoskyline	1	1	1	0	0	0	0	0	0	0	0	0	0	0	0
chr7	51219529	52219529	1000001	*	FP	none,genoskyline	1	0	1	0	0	0	0	0	0	0	0	0	0	0	0
chr7	71251316	72251316	1000001	*	FP	none,genocanyon,genoskyline,gpa,sug	1	1	1	1	1	0	0	0	0	0	0	0	0	0	0
chr7	77872798	78872798	1000001	*	FP	none,genocanyon	1	1	0	0	0	0	0	0	0	0	0	0	0	0	0
chr7	85825620	86825620	1000001	*	TP	none,genoskyline,fgwas	1	0	1	0	0	0	1	0	0	0	0	0	0	0	0
chr7	104153265	105153265	1000001	*	TP	none,genocanyon,genoskyline	1	1	1	0	0	0	0	0	0	0	0	0	0	0	0
chr7	121442674	122442674	1000001	*	FP	none,genocanyon,genoskyline,utmost	1	1	1	0	0	0	0	0	0	0	0	0	0	0	1
chr7	131119847	132119847	1000001	*	TP	none	1	0	0	0	0	0	0	0	0	0	0	0	0	0	0
chr7	134196880	135196880	1000001	*	FP	none,genocanyon,genoskyline,gpa,sug	1	1	1	1	1	0	0	0	0	0	0	0	0	0	0
chr7	137778913	138778913	1000001	*	FP	none	1	0	0	0	0	0	0	0	0	0	0	0	0	0	0
chr7	156338746	157338746	1000001	*	FP	none	1	0	0	0	0	0	0	0	0	0	0	0	0	0	0
chr8	3714179	4714179	1000001	*	TP	none,genocanyon,genoskyline,gpa,sug	1	1	1	1	1	0	0	0	0	0	0	0	0	0	0
chr8	8135515	9737708	1602194	*	TP	none,genocanyon,genoskyline,gpa,sug	1	1	1	1	1	0	0	0	0	0	0	0	0	0	0
chr8	16563335	17563335	1000001	*	FP	none,genocanyon,gpa,sherlock	1	1	0	0	1	0	0	0	0	0	0	0	0	1	0
chr8	17888041	18888041	1000001	*	FP	none,genocanyon,genoskyline,gpa	1	1	1	0	1	0	0	0	0	0	0	0	0	0	0
chr8	30853463	31853463	1000001	*	FP	none,gpa	1	0	0	0	1	0	0	0	0	0	0	0	0	0	0
chr8	64335981	65335981	1000001	*	FP	none,gpa,sug	1	0	0	1	1	0	0	0	0	0	0	0	0	0	0
chr8	70469097	71469097	1000001	*	FP	none	1	0	0	0	0	0	0	0	0	0	0	0	0	0	0
chr8	98692419	99692419	1000001	*	FP	none,genocanyon,genoskyline	1	1	1	0	0	0	0	0	0	0	0	0	0	0	0
chr8	132878714	133878714	1000001	*	FP	none	1	0	0	0	0	0	0	0	0	0	0	0	0	0	0
chr8	142809504	143809504	1000001	*	TP	none,genocanyon,genoskyline,gpa,sug	1	1	1	1	1	0	0	0	0	0	0	0	0	0	0
chr3	6718700	7718700	1000001	*	FP	none	1	0	0	0	0	0	0	0	0	0	0	0	0	0	0
chr3	23690184	25229704	1539521	*	FP	none,genocanyon,gpa	1	1	0	0	1	0	0	0	0	0	0	0	0	0	0
chr3	36378970	37378970	1000001	*	TP	none,genocanyon,genoskyline,gpa,sug,mtag	1	1	1	1	1	1	0	0	0	0	0	0	0	0	0
chr3	37938372	38938372	1000001	*	FP	none	1	0	0	0	0	0	0	0	0	0	0	0	0	0	0
chr3	46149700	47149700	1000001	*	FP	none,genocanyon,gpa	1	1	0	0	1	0	0	0	0	0	0	0	0	0	0
chr3	51849412	53355229	1505818	*	TP	none,genocanyon,genoskyline,gpa,sug,mtag,fgwas,coloc,eugene,jepeg,moloc,sherlock,utmost	1	1	1	1	1	1	1	1	1	1	0	1	0	1	1
chr3	59551461	60551461	1000001	*	TP	none,genocanyon	1	1	0	0	0	0	0	0	0	0	0	0	0	0	0
chr3	61564769	62564769	1000001	*	FP	none,genocanyon,genoskyline,gpa,sug	1	1	1	1	1	0	0	0	0	0	0	0	0	0	0
chr3	70810909	71810909	1000001	*	FP	none,genocanyon,gpa	1	1	0	0	1	0	0	0	0	0	0	0	0	0	0
chr3	135637422	136637422	1000001	*	TP	none	1	0	0	0	0	0	0	0	0	0	0	0	0	0	0
chr3	142638382	143638382	1000001	*	FP	none,genocanyon	1	1	0	0	0	0	0	0	0	0	0	0	0	0	0
chr3	170543762	171543762	1000001	*	FP	none,genocanyon,genoskyline,gpa	1	1	1	0	1	0	0	0	0	0	0	0	0	0	0
chr3	180051214	181705593	1654380	*	TP	none,genocanyon,genoskyline,gpa,sug	1	1	1	1	1	0	0	0	0	0	0	0	0	0	0
chr1	7988565	9728624	1740060	*	TP	none,genocanyon,genoskyline,gpa,sug,moloc	1	1	1	1	1	0	0	0	1	0	0	0	0	0	0
chr1	14447920	15447920	1000001	*	FP	none	1	0	0	0	0	0	0	0	0	0	0	0	0	0	0
chr1	19965444	20965444	1000001	*	FP	none	1	0	0	0	0	0	0	0	0	0	0	0	0	0	0
chr1	29931560	30931560	1000001	*	TP	none,genocanyon,genoskyline,gpa,sug	1	1	1	1	1	0	0	0	0	0	0	0	0	0	0
chr1	33430301	34430301	1000001	*	FP	none,genocanyon,genoskyline	1	1	1	0	0	0	0	0	0	0	0	0	0	0	0
chr1	36669665	37669665	1000001	*	FP	none,genoskyline	1	0	1	0	0	0	0	0	0	0	0	0	0	0	0
chr1	53212727	54212727	1000001	*	FP	none,genocanyon,gpa,sherlock	1	1	0	0	1	0	0	0	0	0	0	0	0	1	0
chr1	58626414	59626414	1000001	*	FP	none	1	0	0	0	0	0	0	0	0	0	0	0	0	0	0
chr1	84814642	85814642	1000001	*	FP	none,genocanyon	1	1	0	0	0	0	0	0	0	0	0	0	0	0	0
chr1	96613731	97613731	1000001	*	FP	none,genocanyon,genoskyline,gpa	1	1	1	0	1	0	0	0	0	0	0	0	0	0	0
chr1	98012127	99012127	1000001	*	TP	none,genocanyon,genoskyline,gpa,sug,twas	1	1	1	1	1	0	0	0	0	0	1	0	0	0	0
chr1	108866286	109866286	1000001	*	FP	none,genocanyon	1	1	0	0	0	0	0	0	0	0	0	0	0	0	0
chr1	149738699	150738699	1000001	*	TP	none,genocanyon,genoskyline	1	1	1	0	0	0	0	0	0	0	0	0	0	0	0
chr1	164247568	165247568	1000001	*	FP	none,genocanyon	1	1	0	0	0	0	0	0	0	0	0	0	0	0	0
chr1	166671571	167671571	1000001	*	FP	none	1	0	0	0	0	0	0	0	0	0	0	0	0	0	0
chr1	180320794	181320794	1000001	*	FP	none,genocanyon	1	1	0	0	0	0	0	0	0	0	0	0	0	0	0
chr1	182244205	183244205	1000001	*	FP	none,gpa	1	0	0	0	1	0	0	0	0	0	0	0	0	0	0
chr1	193165684	194165684	1000001	*	FP	none,genocanyon	1	1	0	0	0	0	0	0	0	0	0	0	0	0	0
chr1	204470302	205470302	1000001	*	FP	none,genoskyline	1	0	1	0	0	0	0	0	0	0	0	0	0	0	0
chr1	213930221	214930221	1000001	*	FP	none,genocanyon	1	1	0	0	0	0	0	0	0	0	0	0	0	0	0
chr1	229755859	230755859	1000001	*	FP	none,genocanyon,genoskyline,gpa	1	1	1	0	1	0	0	0	0	0	0	0	0	0	0
chr1	239909620	240909620	1000001	*	FP	none,genocanyon	1	1	0	0	0	0	0	0	0	0	0	0	0	0	0
chr1	243108967	244108967	1000001	*	TP	none,genocanyon,genoskyline,gpa,sug	1	1	1	1	1	0	0	0	0	0	0	0	0	0	0
chr15	29667418	30667418	1000001	*	FP	none,genocanyon,genoskyline	1	1	1	0	0	0	0	0	0	0	0	0	0	0	0
chr15	40095627	41095627	1000001	*	TP	none,genocanyon,genoskyline,gpa,sug	1	1	1	1	1	0	0	0	0	0	0	0	0	0	0
chr15	59450657	60450657	1000001	*	FP	none,genocanyon,genoskyline	1	1	1	0	0	0	0	0	0	0	0	0	0	0	0
chr15	61340103	63262218	1922116	*	TP	none,genocanyon,genoskyline,gpa,sug	1	1	1	1	1	0	0	0	0	0	0	0	0	0	0
chr15	82868738	85700946	2832209	*	TP	none,genocanyon,genoskyline,fgwas	1	1	1	0	0	0	1	0	0	0	0	0	0	0	0
chr15	87968931	88968931	1000001	*	FP	none,genocanyon,genoskyline,gpa,sug	1	1	1	1	1	0	0	0	0	0	0	0	0	0	0
chr15	99218472	100218472	1000001	*	FP	none,genocanyon,genoskyline,gpa	1	1	1	0	1	0	0	0	0	0	0	0	0	0	0
chr12	1670433	2670433	1000001	*	TP	none,genocanyon,genoskyline,gpa,sug,mtag	1	1	1	1	1	1	0	0	0	0	0	0	0	0	0
chr12	12655166	13655166	1000001	*	FP	none,genocanyon,genoskyline	1	1	1	0	0	0	0	0	0	0	0	0	0	0	0
chr12	26067440	27067440	1000001	*	FP	none	1	0	0	0	0	0	0	0	0	0	0	0	0	0	0
chr12	50638862	51638862	1000001	*	FP	none,genocanyon,genoskyline	1	1	1	0	0	0	0	0	0	0	0	0	0	0	0
chr12	66988532	67988532	1000001	*	FP	none	1	0	0	0	0	0	0	0	0	0	0	0	0	0	0
chr12	87154093	88154093	1000001	*	FP	none,gpa	1	0	0	0	1	0	0	0	0	0	0	0	0	0	0
chr12	103252882	104252882	1000001	*	FP	none	1	0	0	0	0	0	0	0	0	0	0	0	0	0	0
chr12	117262699	118262699	1000001	*	FP	none	1	0	0	0	0	0	0	0	0	0	0	0	0	0	0
chr10	2111192	3111192	1000001	*	FP	none	1	0	0	0	0	0	0	0	0	0	0	0	0	0	0
chr10	6446263	7446263	1000001	*	FP	none,gpa	1	0	0	0	1	0	0	0	0	0	0	0	0	0	0
chr10	12297828	13297828	1000001	*	FP	none	1	0	0	0	0	0	0	0	0	0	0	0	0	0	0
chr10	18101928	19101928	1000001	*	TP	none,gpa	1	0	0	0	1	0	0	0	0	0	0	0	0	0	0
chr10	33650821	34650821	1000001	*	FP	none,genoskyline,gpa,sug	1	0	1	1	1	0	0	0	0	0	0	0	0	0	0
chr10	61846638	62846638	1000001	*	FP	none,genocanyon,genoskyline,gpa,sug	1	1	1	1	1	0	0	0	0	0	0	0	0	0	0
chr10	63804083	64804083	1000001	*	FP	none,genocanyon	1	1	0	0	0	0	0	0	0	0	0	0	0	0	0
chr10	72497082	73497082	1000001	*	FP	none,genocanyon,genoskyline	1	1	1	0	0	0	0	0	0	0	0	0	0	0	0
chr10	95676376	97200537	1524162	*	FP	none	1	0	0	0	0	0	0	0	0	0	0	0	0	0	0
chr10	98667255	99667255	1000001	*	FP	none,genocanyon,sherlock	1	1	0	0	0	0	0	0	0	0	0	0	0	1	0
chr10	103890303	104890303	1000001	*	FP	none,genocanyon,genoskyline	1	1	1	0	0	0	0	0	0	0	0	0	0	0	0
chr10	105702953	106702953	1000001	*	FP	none	1	0	0	0	0	0	0	0	0	0	0	0	0	0	0
chr10	123401964	124401964	1000001	*	FP	none,genocanyon,genoskyline,gpa,fgwas	1	1	1	0	1	0	1	0	0	0	0	0	0	0	0
chr10	127807192	128807192	1000001	*	FP	none,genocanyon,genoskyline,gpa,sug	1	1	1	1	1	0	0	0	0	0	0	0	0	0	0
chr10	129699141	130699141	1000001	*	FP	none,genoskyline,gpa	1	0	1	0	1	0	0	0	0	0	0	0	0	0	0
chr10	132503399	133503399	1000001	*	FP	none	1	0	0	0	0	0	0	0	0	0	0	0	0	0	0
chr2	16803288	17803288	1000001	*	FP	none,genocanyon	1	1	0	0	0	0	0	0	0	0	0	0	0	0	0
chr2	24192809	25192809	1000001	*	FP	none,genocanyon	1	1	0	0	0	0	0	0	0	0	0	0	0	0	0
chr2	27206640	28206640	1000001	*	FP	none,genocanyon,genoskyline,gpa,sug	1	1	1	1	1	0	0	0	0	0	0	0	0	0	0
chr2	36783844	37783844	1000001	*	FP	none,genocanyon	1	1	0	0	0	0	0	0	0	0	0	0	0	0	0
chr2	48097559	49097559	1000001	*	FP	none,genocanyon,genoskyline,sherlock,smr	1	1	1	0	0	0	0	0	0	0	0	0	1	1	0
chr2	49768228	50768228	1000001	*	FP	none,gpa	1	0	0	0	1	0	0	0	0	0	0	0	0	0	0
chr2	55315997	56315997	1000001	*	FP	none	1	0	0	0	0	0	0	0	0	0	0	0	0	0	0
chr2	57487593	59041238	1553646	*	TP	none,genocanyon,genoskyline,gpa,sug	1	1	1	1	1	0	0	0	0	0	0	0	0	0	0
chr2	68830284	69830284	1000001	*	FP	none,genocanyon	1	1	0	0	0	0	0	0	0	0	0	0	0	0	0
chr2	72657395	73657395	1000001	*	FP	none,genocanyon,genoskyline	1	1	1	0	0	0	0	0	0	0	0	0	0	0	0
chr2	74229130	75229130	1000001	*	FP	none,genocanyon,genoskyline	1	1	1	0	0	0	0	0	0	0	0	0	0	0	0
chr2	111085306	112085306	1000001	*	FP	none	1	0	0	0	0	0	0	0	0	0	0	0	0	0	0
chr2	134016474	135016474	1000001	*	FP	none	1	0	0	0	0	0	0	0	0	0	0	0	0	0	0
chr2	144641541	145641541	1000001	*	FP	none,genocanyon,genoskyline	1	1	1	0	0	0	0	0	0	0	0	0	0	0	0
chr2	149365250	150365250	1000001	*	TP	none,genocanyon,genoskyline	1	1	1	0	0	0	0	0	0	0	0	0	0	0	0
chr2	154859252	155859252	1000001	*	FP	none	1	0	0	0	0	0	0	0	0	0	0	0	0	0	0
chr2	162328001	163328001	1000001	*	TP	none,genocanyon	1	1	0	0	0	0	0	0	0	0	0	0	0	0	0
chr2	180516133	181516133	1000001	*	FP	none,genocanyon,gpa,sug	1	1	0	1	1	0	0	0	0	0	0	0	0	0	0
chr2	193484621	194484621	1000001	*	TP	none,gpa,sug	1	0	0	1	1	0	0	0	0	0	0	0	0	0	0
chr2	205671668	206671668	1000001	*	FP	none,genocanyon,gpa	1	1	0	0	1	0	0	0	0	0	0	0	0	0	0
chr2	233236244	234236244	1000001	*	TP	none,genocanyon,genoskyline,gpa,sug,sherlock	1	1	1	1	1	0	0	0	0	0	0	0	0	1	0
chr2	236295343	237295343	1000001	*	FP	none,genocanyon,genoskyline,gpa,sug	1	1	1	1	1	0	0	0	0	0	0	0	0	0	0
chr14	35323231	36323231	1000001	*	FP	none,genocanyon,genoskyline,gpa,sug	1	1	1	1	1	0	0	0	0	0	0	0	0	0	0
chr14	47018437	48018437	1000001	*	FP	none	1	0	0	0	0	0	0	0	0	0	0	0	0	0	0
chr14	61452133	62452133	1000001	*	FP	none,genocanyon,genoskyline	1	1	1	0	0	0	0	0	0	0	0	0	0	0	0
chr14	71916763	73794999	1878237	*	TP	none,genocanyon	1	1	0	0	0	0	0	0	0	0	0	0	0	0	0
chr14	74826771	75826771	1000001	*	FP	none,genocanyon,gpa	1	1	0	0	1	0	0	0	0	0	0	0	0	0	0
chr14	81246710	82246710	1000001	*	FP	none	1	0	0	0	0	0	0	0	0	0	0	0	0	0	0
chr14	88893984	89893984	1000001	*	FP	none	1	0	0	0	0	0	0	0	0	0	0	0	0	0	0
chr14	90684938	91684938	1000001	*	FP	none,genocanyon,genoskyline	1	1	1	0	0	0	0	0	0	0	0	0	0	0	0
chr5	21419536	22419536	1000001	*	FP	none,genocanyon,gpa	1	1	0	0	1	0	0	0	0	0	0	0	0	0	0
chr5	27884724	28884724	1000001	*	FP	none,gpa	1	0	0	0	1	0	0	0	0	0	0	0	0	0	0
chr5	60142347	61142347	1000001	*	TP	none,genocanyon,genoskyline	1	1	1	0	0	0	0	0	0	0	0	0	0	0	0
chr5	61777384	62777384	1000001	*	FP	none	1	0	0	0	0	0	0	0	0	0	0	0	0	0	0
chr5	64588175	65588175	1000001	*	FP	none,genoskyline	1	0	1	0	0	0	0	0	0	0	0	0	0	0	0
chr5	101122517	102122517	1000001	*	FP	none,genocanyon,gpa	1	1	0	0	1	0	0	0	0	0	0	0	0	0	0
chr5	110528566	111528566	1000001	*	FP	none,genocanyon	1	1	0	0	0	0	0	0	0	0	0	0	0	0	0
chr5	115995797	116995797	1000001	*	FP	none,genoskyline,gpa	1	0	1	0	1	0	0	0	0	0	0	0	0	0	0
chr5	124885126	125885126	1000001	*	FP	none	1	0	0	0	0	0	0	0	0	0	0	0	0	0	0
chr5	126878502	127878502	1000001	*	FP	none,genocanyon,gpa,sug,fgwas	1	1	0	1	1	0	1	0	0	0	0	0	0	0	0
chr5	129907827	130907827	1000001	*	FP	none,genoskyline,gpa	1	0	1	0	1	0	0	0	0	0	0	0	0	0	0
chr5	136313811	137313811	1000001	*	FP	none,genocanyon,genoskyline	1	1	1	0	0	0	0	0	0	0	0	0	0	0	0
chr5	137722330	139469179	1746850	*	TP	none,genocanyon,genoskyline	1	1	1	0	0	0	0	0	0	0	0	0	0	0	0
chr5	152297487	153297487	1000001	*	TP	none,gpa,sug	1	0	0	1	1	0	0	0	0	0	0	0	0	0	0
chr5	171484913	172484913	1000001	*	FP	none,genocanyon,genoskyline,gpa,sug	1	1	1	1	1	0	0	0	0	0	0	0	0	0	0
chr9	4243341	5243341	1000001	*	FP	none,genocanyon,genoskyline,gpa,sug	1	1	1	1	1	0	0	0	0	0	0	0	0	0	0
chr9	6055311	7055311	1000001	*	FP	none,genocanyon,genoskyline	1	1	1	0	0	0	0	0	0	0	0	0	0	0	0
chr9	77825082	78825082	1000001	*	FP	none	1	0	0	0	0	0	0	0	0	0	0	0	0	0	0
chr9	82907397	83907397	1000001	*	FP	none,genocanyon,genoskyline,gpa	1	1	1	0	1	0	0	0	0	0	0	0	0	0	0
chr9	84462689	85462689	1000001	*	TP	none,genocanyon	1	1	0	0	0	0	0	0	0	0	0	0	0	0	0
chr9	95713529	96713529	1000001	*	FP	none,genocanyon,genoskyline,gpa,coloc,moloc,sherlock	1	1	1	0	1	0	0	1	1	0	0	0	0	1	0
chr9	100997807	101997807	1000001	*	FP	none	1	0	0	0	0	0	0	0	0	0	0	0	0	0	0
chr9	116736557	117736557	1000001	*	FP	none,genocanyon,genoskyline	1	1	1	0	0	0	0	0	0	0	0	0	0	0	0
chr9	133848723	134848723	1000001	*	FP	none,genocanyon,genoskyline	1	1	1	0	0	0	0	0	0	0	0	0	0	0	0
chr6	2171256	3171256	1000001	*	FP	none,genocanyon	1	1	0	0	0	0	0	0	0	0	0	0	0	0	0
chr6	4015915	5015915	1000001	*	FP	none,genocanyon	1	1	0	0	0	0	0	0	0	0	0	0	0	0	0
chr6	42668117	43668117	1000001	*	FP	none,genocanyon,genoskyline,gpa,sug,twas,utmost	1	1	1	1	1	0	0	0	0	0	1	0	0	0	1
chr6	43810691	44810691	1000001	*	FP	none,genocanyon,genoskyline	1	1	1	0	0	0	0	0	0	0	0	0	0	0	0
chr6	65525396	66525396	1000001	*	FP	none,gpa	1	0	0	0	1	0	0	0	0	0	0	0	0	0	0
chr6	72548415	73548415	1000001	*	FP	none,genocanyon,gpa	1	1	0	0	1	0	0	0	0	0	0	0	0	0	0
chr6	93569681	94569681	1000001	*	FP	none	1	0	0	0	0	0	0	0	0	0	0	0	0	0	0
chr6	112946185	113946185	1000001	*	FP	none,genocanyon	1	1	0	0	0	0	0	0	0	0	0	0	0	0	0
chr6	123810248	124810248	1000001	*	FP	none	1	0	0	0	0	0	0	0	0	0	0	0	0	0	0
chr6	127812033	128812033	1000001	*	FP	none	1	0	0	0	0	0	0	0	0	0	0	0	0	0	0
chr11	2630708	3630708	1000001	*	FP	none,genocanyon	1	1	0	0	0	0	0	0	0	0	0	0	0	0	0
chr11	15695888	17660148	1964261	*	FP	none,genocanyon,gpa,sug	1	1	0	1	1	0	0	0	0	0	0	0	0	0	0
chr11	24099878	25099878	1000001	*	TP	none,gpa	1	0	0	0	1	0	0	0	0	0	0	0	0	0	0
chr11	28702440	29702440	1000001	*	FP	none,genocanyon,gpa,sug	1	1	0	1	1	0	0	0	0	0	0	0	0	0	0
chr11	45842942	46842942	1000001	*	TP	none,genocanyon	1	1	0	0	0	0	0	0	0	0	0	0	0	0	0
chr11	57085662	58085662	1000001	*	FP	none,genocanyon,genoskyline,gpa,fgwas	1	1	1	0	1	0	1	0	0	0	0	0	0	0	0
chr11	67717420	68717420	1000001	*	FP	none,genocanyon,genoskyline	1	1	1	0	0	0	0	0	0	0	0	0	0	0	0
chr11	72377964	73377964	1000001	*	FP	none,genocanyon	1	1	0	0	0	0	0	0	0	0	0	0	0	0	0
chr11	82684482	83684482	1000001	*	FP	none,genoskyline	1	0	1	0	0	0	0	0	0	0	0	0	0	0	0
chr11	90498967	91498967	1000001	*	FP	none	1	0	0	0	0	0	0	0	0	0	0	0	0	0	0
chr11	97625404	98625404	1000001	*	FP	none,gpa,sug	1	0	0	1	1	0	0	0	0	0	0	0	0	0	0
chr11	106778817	107778817	1000001	*	FP	none,gpa	1	0	0	0	1	0	0	0	0	0	0	0	0	0	0
chr11	118345813	119345813	1000001	*	FP	none	1	0	0	0	0	0	0	0	0	0	0	0	0	0	0
chr11	122895864	123895864	1000001	*	TP	none,genocanyon,genoskyline	1	1	1	0	0	0	0	0	0	0	0	0	0	0	0
chr11	130330748	131330748	1000001	*	TP	none,genocanyon,gpa,sug,coloc,sherlock	1	1	0	1	1	0	0	1	0	0	0	0	0	1	0
chr11	134081403	135081403	1000001	*	FP	none,genocanyon	1	1	0	0	0	0	0	0	0	0	0	0	0	0	0
chr21	27008721	28008721	1000001	*	FP	none,genocanyon,genoskyline,gpa,sug,fgwas	1	1	1	1	1	0	1	0	0	0	0	0	0	0	0
chr21	33475279	34475279	1000001	*	FP	none,genocanyon,genoskyline,gpa,sug	1	1	1	1	1	0	0	0	0	0	0	0	0	0	0
chr22	19410716	20410716	1000001	*	FP	none,genocanyon,gpa,sug,fgwas	1	1	0	1	1	0	1	0	0	0	0	0	0	0	0
chr22	24820738	26611018	1790281	*	FP	none,genocanyon	1	1	0	0	0	0	0	0	0	0	0	0	0	0	0
chr22	33771782	34771782	1000001	*	FP	none,genocanyon,genoskyline,gpa,sug	1	1	1	1	1	0	0	0	0	0	0	0	0	0	0
chr22	40961865	41961865	1000001	*	TP	none,genocanyon,gpa,sug	1	1	0	1	1	0	0	0	0	0	0	0	0	0	0
chr22	49319671	50319671	1000001	*	FP	none,genocanyon,eugene,sherlock	1	1	0	0	0	0	0	0	0	0	0	1	0	1	0
chr4	5903503	6903503	1000001	*	FP	none,genoskyline	1	0	1	0	0	0	0	0	0	0	0	0	0	0	0
chr4	58493304	59493304	1000001	*	FP	none,gpa	1	0	0	0	1	0	0	0	0	0	0	0	0	0	0
chr4	67903760	68903760	1000001	*	FP	none,genocanyon	1	1	0	0	0	0	0	0	0	0	0	0	0	0	0
chr4	71566951	72566951	1000001	*	FP	none	1	0	0	0	0	0	0	0	0	0	0	0	0	0	0
chr4	76521433	77521433	1000001	*	FP	none	1	0	0	0	0	0	0	0	0	0	0	0	0	0	0
chr4	102335645	103335645	1000001	*	TP	none,genocanyon,gpa	1	1	0	0	1	0	0	0	0	0	0	0	0	0	0
chr4	132949924	133949924	1000001	*	FP	none	1	0	0	0	0	0	0	0	0	0	0	0	0	0	0
chr4	163301096	164301096	1000001	*	FP	none,gpa	1	0	0	0	1	0	0	0	0	0	0	0	0	0	0
chr4	183184034	184184034	1000001	*	FP	none,genocanyon,gpa	1	1	0	0	1	0	0	0	0	0	0	0	0	0	0
chr4	186110123	187110123	1000001	*	FP	none	1	0	0	0	0	0	0	0	0	0	0	0	0	0	0
chr17	1164646	2164646	1000001	*	TP	none,genocanyon,genoskyline	1	1	1	0	0	0	0	0	0	0	0	0	0	0	0
chr17	32470842	34096090	1625249	*	FP	none,genocanyon,genoskyline,gpa,twas	1	1	1	0	1	0	0	0	0	0	1	0	0	0	0
chr17	46340541	47340541	1000001	*	FP	none	1	0	0	0	0	0	0	0	0	0	0	0	0	0	0
chr17	72746020	73746020	1000001	*	FP	none,genocanyon,genoskyline,gpa	1	1	1	0	1	0	0	0	0	0	0	0	0	0	0
chr18	21301732	22301732	1000001	*	FP	none,genoskyline	1	0	1	0	0	0	0	0	0	0	0	0	0	0	0
chr18	42653828	43653828	1000001	*	FP	none	1	0	0	0	0	0	0	0	0	0	0	0	0	0	0
chr18	44078565	45078565	1000001	*	FP	none,genocanyon	1	1	0	0	0	0	0	0	0	0	0	0	0	0	0
chr18	48998451	49998451	1000001	*	FP	none,genocanyon	1	1	0	0	0	0	0	0	0	0	0	0	0	0	0
chr18	50903368	51903368	1000001	*	FP	none,gpa,sug	1	0	0	1	1	0	0	0	0	0	0	0	0	0	0
chr19	495282	1495282	1000001	*	FP	none,genocanyon,genoskyline,sherlock	1	1	1	0	0	0	0	0	0	0	0	0	0	1	0
chr19	13440838	14440838	1000001	*	FP	none,genocanyon,genoskyline	1	1	1	0	0	0	0	0	0	0	0	0	0	0	0
chr19	18858672	19858672	1000001	*	TP	none,genocanyon,genoskyline,gpa	1	1	1	0	1	0	0	0	0	0	0	0	0	0	0
chr19	32131274	33131274	1000001	*	FP	none,gpa	1	0	0	0	1	0	0	0	0	0	0	0	0	0	0
chr19	49605239	50605239	1000001	*	FP	none	1	0	0	0	0	0	0	0	0	0	0	0	0	0	0
chr16	4086222	5086222	1000001	*	FP	none,genocanyon,genoskyline,eugene,sherlock	1	1	1	0	0	0	0	0	0	0	0	1	0	1	0
chr16	6223882	7223882	1000001	*	FP	none	1	0	0	0	0	0	0	0	0	0	0	0	0	0	0
chr16	7253761	8253761	1000001	*	FP	none	1	0	0	0	0	0	0	0	0	0	0	0	0	0	0
chr16	12446129	13446129	1000001	*	FP	none	1	0	0	0	0	0	0	0	0	0	0	0	0	0	0
chr16	23569980	24569980	1000001	*	FP	none,genocanyon	1	1	0	0	0	0	0	0	0	0	0	0	0	0	0
chr16	26354125	27354125	1000001	*	FP	none,gpa	1	0	0	0	1	0	0	0	0	0	0	0	0	0	0
chr16	49163470	50163470	1000001	*	FP	none,genocanyon	1	1	0	0	0	0	0	0	0	0	0	0	0	0	0
chr16	74071437	75071437	1000001	*	FP	none,genoskyline	1	0	1	0	0	0	0	0	0	0	0	0	0	0	0
chr16	82197948	83197948	1000001	*	FP	none,genocanyon	1	1	0	0	0	0	0	0	0	0	0	0	0	0	0
chr16	89190688	90190688	1000001	*	FP	none,genocanyon	1	1	0	0	0	0	0	0	0	0	0	0	0	0	0
chr13	26242798	27242798	1000001	*	FP	none	1	0	0	0	0	0	0	0	0	0	0	0	0	0	0
chr13	40770978	41770978	1000001	*	FP	none,genocanyon	1	1	0	0	0	0	0	0	0	0	0	0	0	0	0
chr13	50250991	51250991	1000001	*	FP	none	1	0	0	0	0	0	0	0	0	0	0	0	0	0	0
chr13	52941018	53941018	1000001	*	FP	none,genocanyon	1	1	0	0	0	0	0	0	0	0	0	0	0	0	0
chr13	58731395	59731395	1000001	*	FP	none,gpa	1	0	0	0	1	0	0	0	0	0	0	0	0	0	0
chr13	70008163	71008163	1000001	*	FP	none,genocanyon	1	1	0	0	0	0	0	0	0	0	0	0	0	0	0
chr13	105569209	106569209	1000001	*	FP	none,genocanyon,gpa	1	1	0	0	1	0	0	0	0	0	0	0	0	0	0
chr20	49133152	50133152	1000001	*	FP	none,genocanyon,genoskyline	1	1	1	0	0	0	0	0	0	0	0	0	0	0	0
chr20	59478756	60478756	1000001	*	FP	none	1	0	0	0	0	0	0	0	0	0	0	0	0	0	0
chr7	115468690	116468690	1000001	*	FP	none	0	1	0	0	0	0	0	0	0	0	0	0	0	0	0
chr7	127266400	128266400	1000001	*	FP	none	0	1	0	0	0	0	0	0	0	0	0	0	0	0	0
chr15	38896761	39896761	1000001	*	FP	none	0	1	0	0	0	0	0	0	0	0	0	0	0	0	0
chr15	58224524	59224524	1000001	*	FP	none	0	1	0	0	0	0	0	0	0	0	0	0	0	0	0
chr15	77656238	78656238	1000001	*	FP	none,fgwas	0	1	0	0	0	0	1	0	0	0	0	0	0	0	0
chr15	89400887	90400887	1000001	*	FP	none,genoskyline	0	1	1	0	0	0	0	0	0	0	0	0	0	0	0
chr3	42868673	43868673	1000001	*	FP	none	0	1	0	0	0	0	0	0	0	0	0	0	0	0	0
chr3	139186984	140186984	1000001	*	FP	none	0	1	0	0	0	0	0	0	0	0	0	0	0	0	0
chr3	196706855	197706855	1000001	*	FP	none,genoskyline	0	1	1	0	0	0	0	0	0	0	0	0	0	0	0
chr9	17931730	18931730	1000001	*	FP	none	0	1	0	0	0	0	0	0	0	0	0	0	0	0	0
chr9	27084899	28084899	1000001	*	FP	none	0	1	0	0	0	0	0	0	0	0	0	0	0	0	0
chr6	11023886	12023886	1000001	*	FP	none	0	1	0	0	0	0	0	0	0	0	0	0	0	0	0
chr6	40961395	41961395	1000001	*	FP	none	0	1	0	0	0	0	0	0	0	0	0	0	0	0	0
chr2	207869213	208869213	1000001	*	FP	none	0	1	0	0	0	0	0	0	0	0	0	0	0	0	0
chr21	39822678	40822678	1000001	*	FP	none	0	1	0	0	0	0	0	0	0	0	0	0	0	0	0
chr8	56319335	57319335	1000001	*	FP	none	0	1	0	0	0	0	0	0	0	0	0	0	0	0	0
chr8	144430882	145430882	1000001	*	FP	none	0	1	0	0	0	0	0	0	0	0	0	0	0	0	0
chr22	21937729	22937729	1000001	*	FP	none	0	1	0	0	0	0	0	0	0	0	0	0	0	0	0
chr11	111896127	112896127	1000001	*	FP	none,genoskyline	0	1	1	0	0	0	0	0	0	0	0	0	0	0	0
chr11	121549675	122549675	1000001	*	FP	none,genoskyline	0	1	1	0	0	0	0	0	0	0	0	0	0	0	0
chr5	56945023	57945023	1000001	*	FP	none	0	1	0	0	0	0	0	0	0	0	0	0	0	0	0
chr5	67125955	68125955	1000001	*	FP	none	0	1	0	0	0	0	0	0	0	0	0	0	0	0	0
chr16	53045800	54045800	1000001	*	FP	none	0	1	0	0	0	0	0	0	0	0	0	0	0	0	0
chr4	139997312	140997312	1000001	*	FP	none	0	1	0	0	0	0	0	0	0	0	0	0	0	0	0
chr4	176969582	177969582	1000001	*	TP	none	0	1	0	0	0	0	0	0	0	0	0	0	0	0	0
chr18	7447846	8447846	1000001	*	FP	none	0	1	0	0	0	0	0	0	0	0	0	0	0	0	0
chr7	28285970	29285970	1000001	*	FP	none	0	0	1	0	0	0	0	0	0	0	0	0	0	0	0
chr1	5641454	6641454	1000001	*	FP	none	0	0	1	0	0	0	0	0	0	0	0	0	0	0	0
chr12	54269864	55269864	1000001	*	FP	none	0	0	1	0	0	0	0	0	0	0	0	0	0	0	0
chr20	36852558	37852558	1000001	*	TP	none	0	0	1	0	0	0	0	0	0	0	0	0	0	0	0
chr2	53256556	54256556	1000001	*	FP	none	0	0	0	0	1	0	0	0	0	0	0	0	0	0	0
chr2	185033580	186033580	1000001	*	TP	none	0	0	0	0	1	0	0	0	0	0	0	0	0	0	0
chr18	70917201	71917201	1000001	*	FP	none	0	0	0	0	1	0	0	0	0	0	0	0	0	0	0
chr4	94499892	95499892	1000001	*	FP	none	0	0	0	0	1	0	0	0	0	0	0	0	0	0	0
chr5	73543934	74543934	1000001	*	FP	none	0	0	0	0	0	0	1	0	0	0	0	0	0	0	0
chr5	140058580	141058580	1000001	*	FP	none	0	0	0	0	0	0	1	0	0	0	0	0	0	0	0
chr10	14637906	15637906	1000001	*	FP	none	0	0	0	0	0	0	1	0	0	0	0	0	0	0	0
chr12	55891486	56891486	1000001	*	FP	none	0	0	0	0	0	0	1	0	0	0	0	0	0	0	0
chr15	37047041	38047041	1000001	*	FP	none	0	0	0	0	0	0	1	0	0	0	0	0	0	0	0
chr3	100895629	101895629	1000001	*	FP	none	0	0	0	0	0	0	1	0	0	0	0	0	0	0	0
chr17	40313865	41313865	1000001	*	FP	none	0	0	0	0	0	0	1	0	0	0	0	0	0	0	0
chr17	78493517	79493517	1000001	*	FP	none	0	0	0	0	0	0	1	0	0	0	0	0	0	0	0
chr6	111422979	112422979	1000001	*	FP	none	0	0	0	0	0	0	1	0	0	0	0	0	0	0	0
chr19	7574806	8574806	1000001	*	FP	none	0	0	0	0	0	0	1	0	0	0	0	0	0	0	0
chr8	58160496	59160496	1000001	*	FP	none	0	0	0	0	0	0	1	0	0	0	0	0	0	0	0
chr17	80172957	81172957	1000001	*	FP	none	0	0	0	0	0	0	0	0	0	0	0	0	0	1	0
chr4	144025541	145025541	1000001	*	FP	none	0	0	0	0	0	0	0	0	0	0	0	0	0	1	0
chr11	1689133	2689133	1000001	*	FP	none,utmost	0	0	0	0	0	0	0	0	0	0	0	0	0	0	1
chr15	91053739	92053739	1000001	*	TP	none,utmost	0	0	0	0	0	0	0	0	0	0	0	0	0	0	1
chr2	166805420	167805420	1000001	*	FP	none,utmost	0	0	0	0	0	0	0	0	0	0	0	0	0	0	1
chr2	176479094	177479094	1000001	*	FP	none,utmost	0	0	0	0	0	0	0	0	0	0	0	0	0	0	1
chr9	94397795	95397795	1000001	*	FP	none	0	0	0	0	0	0	0	1	0	0	0	0	0	0	0
chr19	47369249	48369249	1000001	*	FP	none	0	0	0	0	0	0	0	0	0	0	0	1	0	0	0

## Sheet: bipolar disorder
Supplementary Data 11b: Data for Bipolar Disorder Upset Plot Supplementary Figure 4b.
seqnames	start	end	width	strand	Nomination	alsofoundin	LSMM	GenoCanyon	GenoSkyline	Suggestive	GPA	MTAG	fgwas	COLOC	MOLOC	JEPEG	TWAS/FUSION	EUGENE	Sherlock	UTMOST
chr3	36383369	37383369	1000001	*	TP	none,lsmm,sug,mtag	1	1	0	1	0	1	0	0	0	0	0	0	0	0
chr3	52335354	54332903	1997550	*	TP	none,lsmm,genoskyline,gpa,sug,mtag,fgwas,coloc,eugene,jepeg,sherlock,twas,utmost	1	1	1	1	1	1	1	1	0	1	1	1	1	1
chr3	171024190	172024190	1000001	*	FP	none,genoskyline	0	1	1	0	0	0	0	0	0	0	0	0	0	0
chr2	65258525	66258525	1000001	*	FP	none,lsmm,gpa,sug	1	1	0	1	1	0	0	0	0	0	0	0	0	0
chr2	96905440	97905440	1000001	*	TP	none,lsmm,genoskyline,gpa,sug,mtag,utmost	1	1	1	1	1	1	0	0	0	0	0	0	0	1
chr2	98882892	100594799	1711908	*	FP	none,genoskyline,gpa,sug	0	1	1	1	1	0	0	0	0	0	0	0	0	0
chr2	168643035	169643035	1000001	*	FP	none	0	1	0	0	0	0	0	0	0	0	0	0	0	0
chr2	174859090	175859090	1000001	*	FP	none	0	1	0	0	0	0	0	0	0	0	0	0	0	0
chr2	239644903	240644903	1000001	*	FP	none,genoskyline	0	1	1	0	0	0	0	0	0	0	0	0	0	0
chr2	241239217	242239217	1000001	*	FP	none,lsmm,genoskyline,fgwas	1	1	1	0	0	0	1	0	0	0	0	0	0	0
chr19	12674312	13674312	1000001	*	FP	none,lsmm,genoskyline,gpa,sug	1	1	1	1	1	0	0	0	0	0	0	0	0	0
chr19	48728272	49728272	1000001	*	FP	none,lsmm,genoskyline,sug,fgwas,coloc	1	1	1	1	0	0	1	1	0	0	0	0	0	0
chr12	1919896	2919896	1000001	*	TP	none,lsmm,genoskyline,gpa,sug,mtag	1	1	1	1	1	1	0	0	0	0	0	0	0	0
chr4	11624104	12624104	1000001	*	FP	none	0	1	0	0	0	0	0	0	0	0	0	0	0	0
chr4	40103055	41103055	1000001	*	FP	none	0	1	0	0	0	0	0	0	0	0	0	0	0	0
chr4	86467830	87467830	1000001	*	FP	none,lsmm,genoskyline,gpa,sug	1	1	1	1	1	0	0	0	0	0	0	0	0	0
chr15	37979899	39486368	1506470	*	FP	none,lsmm,genoskyline,gpa,sug,jepeg	1	1	1	1	1	0	0	0	0	1	0	0	0	0
chr15	42893646	43893646	1000001	*	FP	none	0	1	0	0	0	0	0	0	0	0	0	0	0	0
chr15	85527453	86527453	1000001	*	TP	none,lsmm,sug,sherlock	1	1	0	1	0	0	0	0	0	0	0	0	1	0
chr11	46199124	47199124	1000001	*	FP	none,genoskyline,fgwas	0	1	1	0	0	0	1	0	0	0	0	0	0	0
chr11	65993825	66993825	1000001	*	FP	none,lsmm,genoskyline,gpa,sug	1	1	1	1	1	0	0	0	0	0	0	0	0	0
chr10	80435083	81435083	1000001	*	FP	none,lsmm,genoskyline	1	1	1	0	0	0	0	0	0	0	0	0	0	0
chr10	103930251	105877349	1947099	*	FP	none,lsmm,genoskyline,gpa,sug,mtag,utmost	1	1	1	1	1	1	0	0	0	0	0	0	0	1
chr10	129359992	130359992	1000001	*	FP	none,genoskyline	0	1	1	0	0	0	0	0	0	0	0	0	0	0
chr9	4441997	5441997	1000001	*	FP	none,sug	0	1	0	1	0	0	0	0	0	0	0	0	0	0
chr7	1452139	2452139	1000001	*	FP	none,lsmm,genoskyline,sug,mtag,coloc,eugene,sherlock,utmost	1	1	1	1	0	1	0	1	0	0	0	1	1	1
chr7	11000052	12000052	1000001	*	FP	none	0	1	0	0	0	0	0	0	0	0	0	0	0	0
chr1	29945050	30945050	1000001	*	FP	none,gpa	0	1	0	0	1	0	0	0	0	0	0	0	0	0
chr1	41339822	42339822	1000001	*	FP	none,lsmm,genoskyline,sug	1	1	1	1	0	0	0	0	0	0	0	0	0	0
chr1	77969660	79617713	1648054	*	FP	none,lsmm,genoskyline,sug	1	1	1	1	0	0	0	0	0	0	0	0	0	0
chr1	115373047	116373047	1000001	*	FP	none,lsmm	1	1	0	0	0	0	0	0	0	0	0	0	0	0
chr1	174789399	175789399	1000001	*	FP	none,lsmm,genoskyline,sug	1	1	1	1	0	0	0	0	0	0	0	0	0	0
chr1	197963501	198963501	1000001	*	FP	none	0	1	0	0	0	0	0	0	0	0	0	0	0	0
chr1	210036278	211036278	1000001	*	FP	none,genoskyline	0	1	1	0	0	0	0	0	0	0	0	0	0	0
chr1	232092045	233092045	1000001	*	FP	none,twas	0	1	0	0	0	0	0	0	0	0	1	0	0	0
chr8	141800315	142800315	1000001	*	FP	none,genoskyline,sug	0	1	1	1	0	0	0	0	0	0	0	0	0	0
chr13	45780754	46780754	1000001	*	FP	none,lsmm	1	1	0	0	0	0	0	0	0	0	0	0	0	0
chr13	46923592	47923592	1000001	*	FP	none	0	1	0	0	0	0	0	0	0	0	0	0	0	0
chr13	50586092	51586092	1000001	*	FP	none	0	1	0	0	0	0	0	0	0	0	0	0	0	0
chr17	55107591	56107591	1000001	*	FP	none,lsmm,genoskyline	1	1	1	0	0	0	0	0	0	0	0	0	0	0
chr20	33099090	34099090	1000001	*	FP	none,genoskyline,fgwas,moloc,sherlock	0	1	1	0	0	0	1	0	1	0	0	0	1	0
chr20	46296076	47296076	1000001	*	FP	none	0	1	0	0	0	0	0	0	0	0	0	0	0	0
chr20	60546426	61546426	1000001	*	FP	none	0	1	0	0	0	0	0	0	0	0	0	0	0	0
chr6	1	705800	705800	*	FP	none	0	1	0	0	0	0	0	0	0	0	0	0	0	0
chr6	2481772	3481772	1000001	*	FP	none	0	1	0	0	0	0	0	0	0	0	0	0	0	0
chr6	6410197	7410197	1000001	*	FP	none	0	1	0	0	0	0	0	0	0	0	0	0	0	0
chr6	16136804	17136804	1000001	*	FP	none	0	1	0	0	0	0	0	0	0	0	0	0	0	0
chr6	25000000	35000000	10000001	*	FP	none,lsmm,genoskyline,mtag,fgwas,sherlock	1	1	1	0	0	1	1	0	0	0	0	0	1	0
chr6	133857045	134857045	1000001	*	FP	none,genoskyline	0	1	1	0	0	0	0	0	0	0	0	0	0	0
chr6	163445092	164445092	1000001	*	FP	none,genoskyline	0	1	1	0	0	0	0	0	0	0	0	0	0	0
chr5	7046287	8046287	1000001	*	FP	none,genoskyline	0	1	1	0	0	0	0	0	0	0	0	0	0	0
chr5	14250823	15250823	1000001	*	FP	none	0	1	0	0	0	0	0	0	0	0	0	0	0	0
chr5	75641779	76641779	1000001	*	FP	none	0	1	0	0	0	0	0	0	0	0	0	0	0	0
chr5	168844680	169844680	1000001	*	FP	none	0	1	0	0	0	0	0	0	0	0	0	0	0	0
chr22	19696469	20696469	1000001	*	FP	none,genoskyline	0	1	1	0	0	0	0	0	0	0	0	0	0	0
chr22	26947378	27947378	1000001	*	FP	none	0	1	0	0	0	0	0	0	0	0	0	0	0	0
chr22	45030876	46030876	1000001	*	FP	none	0	1	0	0	0	0	0	0	0	0	0	0	0	0
chr16	23006940	24006940	1000001	*	FP	none,sherlock	0	1	0	0	0	0	0	0	0	0	0	0	1	0
chr16	53071163	54071163	1000001	*	FP	none	0	1	0	0	0	0	0	0	0	0	0	0	0	0
chr16	82361814	83361814	1000001	*	FP	none	0	1	0	0	0	0	0	0	0	0	0	0	0	0
chr14	33433276	34433276	1000001	*	FP	none,genoskyline	0	1	1	0	0	0	0	0	0	0	0	0	0	0
chr14	90638191	91638191	1000001	*	FP	none,genoskyline	0	1	1	0	0	0	0	0	0	0	0	0	0	0
chr14	99229963	100229963	1000001	*	FP	none,genoskyline	0	1	1	0	0	0	0	0	0	0	0	0	0	0
chr11	116428199	117428199	1000001	*	FP	none	0	0	1	0	0	0	0	0	0	0	0	0	0	0
chr14	51025473	52025473	1000001	*	FP	none,lsmm	1	0	1	0	0	0	0	0	0	0	0	0	0	0
chr4	152408169	153408169	1000001	*	FP	none	0	0	1	0	0	0	0	0	0	0	0	0	0	0
chr19	58194416	59194416	1000001	*	FP	none	1	0	0	0	0	0	0	0	0	0	0	0	0	0
chr12	130448775	131448775	1000001	*	FP	none	1	0	0	0	0	0	0	0	0	0	0	0	0	0
chr20	40719419	41719419	1000001	*	FP	none	1	0	0	0	0	0	0	0	0	0	0	0	0	0
chr13	23255127	24255127	1000001	*	FP	none	1	0	0	0	0	0	0	0	0	0	0	0	0	0
chr19	1775471	2775471	1000001	*	FP	none	0	0	0	0	0	0	1	0	0	0	0	0	0	0
chr11	67882591	68882591	1000001	*	FP	none	0	0	0	0	0	0	1	0	0	0	0	0	0	0
chr16	28104686	29104686	1000001	*	FP	none	0	0	0	0	0	0	1	0	0	0	0	0	0	0
chr16	89249436	90249436	1000001	*	FP	none	0	0	0	0	0	0	1	0	0	0	0	0	0	0
chr22	20892943	21892943	1000001	*	FP	none	0	0	0	0	0	0	1	0	0	0	0	0	0	0
chr17	4519668	5519668	1000001	*	FP	none,sherlock	0	0	0	0	0	0	1	0	0	0	0	0	1	0
chr17	26388725	27388725	1000001	*	FP	none	0	0	0	0	0	0	1	0	0	0	0	0	0	0
chr17	34490683	35490683	1000001	*	FP	none	0	0	0	0	0	0	1	0	0	0	0	0	0	0
chr7	55647589	56647589	1000001	*	FP	none	0	0	0	0	0	0	1	0	0	0	0	0	0	0
chr2	85136195	86136195	1000001	*	FP	none,sherlock	0	0	0	0	0	0	1	0	0	0	0	0	1	0
chr15	84458318	85458318	1000001	*	TP	none	0	0	0	0	0	0	1	0	0	0	0	0	0	0
chr4	6190535	7190535	1000001	*	FP	none	0	0	0	0	0	0	1	0	0	0	0	0	0	0
chr4	41901060	42901060	1000001	*	FP	none	0	0	0	0	0	0	1	0	0	0	0	0	0	0
chr14	23923090	24923090	1000001	*	FP	none	0	0	0	0	0	0	1	0	0	0	0	0	0	0
chr5	133576812	134576812	1000001	*	TP	none	0	0	0	0	0	0	1	0	0	0	0	0	0	0
chr4	161779385	162779385	1000001	*	TP	none	0	0	0	1	0	0	0	0	0	0	0	0	0	0
chr1	101478334	102478334	1000001	*	FP	none	0	0	0	1	0	0	0	0	0	0	0	0	0	0
chr18	20418419	21418419	1000001	*	FP	none	0	0	0	0	1	0	0	0	0	0	0	0	0	0
chr9	1694227	2694227	1000001	*	FP	none	0	0	0	0	1	0	0	0	0	0	0	0	0	0
chr7	4612305	5612305	1000001	*	FP	none,coloc	0	0	0	0	0	0	0	1	0	0	0	0	1	0
chr20	627251	1627251	1000001	*	FP	none	0	0	0	0	0	0	0	0	0	0	0	0	1	0
chr22	21795204	22795204	1000001	*	FP	none,coloc	0	0	0	0	0	0	0	1	0	0	0	0	1	0
chr12	49500225	50500225	1000001	*	FP	none,utmost	0	0	0	0	0	0	0	0	0	0	0	0	0	1
chr20	44018595	45018595	1000001	*	FP	none,utmost	0	0	0	0	0	0	0	0	0	0	0	0	0	1
chr10	43226175	44226175	1000001	*	FP	none	0	0	0	0	0	0	0	0	0	1	0	0	0	0

## Sheet: mean platelet volume
Supplementary Data 11c: Data for Mean Platelet Volume Upset Plot Supplementary Figure 4c.
seqnames	start	end	width	strand	Nomination	alsofoundin	LSMM	GenoCanyon	Weighted eQTL	GenoSkyline	Suggestive	GPA	fgwas	COLOC	MOLOC	JEPEG	TWAS/FUSION	EUGENE	SMR	Sherlock	UTMOST
chr2	1	774955	774955	*	FP	none,genocanyon,genoskyline	1	1	0	1	0	0	0	0	0	0	0	0	0	0	0
chr2	1025510	2972926	1947417	*	FP	none,genocanyon,genoskyline	1	1	0	1	0	0	0	0	0	0	0	0	0	0	0
chr2	3144405	4144405	1000001	*	FP	none,genocanyon	1	1	0	0	0	0	0	0	0	0	0	0	0	0	0
chr2	4354489	5354489	1000001	*	FP	none	1	0	0	0	0	0	0	0	0	0	0	0	0	0	0
chr2	5574446	9135004	3560559	*	FP	none,genocanyon,genoskyline,gpa,sug,eugene	1	1	0	1	1	1	0	0	0	0	0	1	0	0	0
chr2	9143966	12238378	3094413	*	FP	none,genocanyon,genoskyline,gpa,sug,eugene,jepeg	1	1	0	1	1	1	0	0	0	1	0	1	0	0	0
chr2	14745599	16579685	1834087	*	FP	none,genocanyon,genoskyline,sug	1	1	0	1	1	0	0	0	0	0	0	0	0	0	0
chr2	18016731	19016731	1000001	*	FP	none,genocanyon	1	1	0	0	0	0	0	0	0	0	0	0	0	0	0
chr2	19938090	21515266	1577177	*	FP	none,genocanyon,genoskyline,eugene	1	1	0	1	0	0	0	0	0	0	0	1	0	0	0
chr2	22197879	23197879	1000001	*	FP	none	1	0	0	0	0	0	0	0	0	0	0	0	0	0	0
chr2	24113564	27000308	2886745	*	FP	none,genocanyon,genoskyline,eugene	1	1	0	1	0	0	0	0	0	0	0	1	0	0	0
chr2	27098097	28631292	1533196	*	FP	none,genocanyon,genoskyline,gpa,sug,fgwas,eugene	1	1	0	1	1	1	1	0	0	0	0	1	0	0	0
chr2	28728058	31226765	2498708	*	FP	none,genocanyon,genoskyline	1	1	0	1	0	0	0	0	0	0	0	0	0	0	0
chr2	31986948	33694296	1707349	*	FP	none,genocanyon,genoskyline,gpa,sug	1	1	0	1	1	1	0	0	0	0	0	0	0	0	0
chr2	34022980	36234580	2211601	*	FP	none,genocanyon,sug	1	1	0	0	1	0	0	0	0	0	0	0	0	0	0
chr2	38204732	40785420	2580689	*	FP	none,genocanyon,genoskyline	1	1	0	1	0	0	0	0	0	0	0	0	0	0	0
chr2	41033604	51907976	10874373	*	FP	none,genocanyon,genoskyline,gpa,sug	1	1	0	1	1	1	0	0	0	0	0	0	0	0	0
chr2	52369294	53369294	1000001	*	FP	none	1	0	0	0	0	0	0	0	0	0	0	0	0	0	0
chr2	53529499	54529499	1000001	*	FP	none,genocanyon,genoskyline	1	1	0	1	0	0	0	0	0	0	0	0	0	0	0
chr2	55258872	56956415	1697544	*	FP	none,genocanyon	1	1	0	0	0	0	0	0	0	0	0	0	0	0	0
chr2	57504495	60049340	2544846	*	FP	none,genocanyon,genoskyline,sug	1	1	0	1	1	0	0	0	0	0	0	0	0	0	0
chr2	60169150	61831765	1662616	*	FP	none,genocanyon,genoskyline	1	1	0	1	0	0	0	0	0	0	0	0	0	0	0
chr2	61952826	65743991	3791166	*	FP	none,genocanyon,genoskyline,gpa,eugene	1	1	0	1	0	1	0	0	0	0	0	1	0	0	0
chr2	67563370	69929294	2365925	*	FP	none,genocanyon,genoskyline,sug,fgwas,eugene	1	1	0	1	1	0	1	0	0	0	0	1	0	0	0
chr2	70880188	73470489	2590302	*	FP	none,genocanyon,genoskyline,sug,eugene	1	1	0	1	1	0	0	0	0	0	0	1	0	0	0
chr2	73726498	75685524	1959027	*	FP	none,genocanyon,genoskyline,eugene	1	1	0	1	0	0	0	0	0	0	0	1	0	0	0
chr2	75743239	76743239	1000001	*	FP	none,genocanyon	1	1	0	0	0	0	0	0	0	0	0	0	0	0	0
chr2	76752100	78320183	1568084	*	FP	none,genocanyon	1	1	0	0	0	0	0	0	0	0	0	0	0	0	0
chr2	79401268	80401268	1000001	*	FP	none	1	0	0	0	0	0	0	0	0	0	0	0	0	0	0
chr2	81891330	82891330	1000001	*	FP	none	1	0	0	0	0	0	0	0	0	0	0	0	0	0	0
chr2	83540692	85278354	1737663	*	FP	none,utmost	1	0	0	0	0	0	0	0	0	0	0	0	0	0	1
chr2	86004678	87561829	1557152	*	FP	none,genocanyon,genoskyline,gpa,eugene,utmost	1	1	0	1	0	1	0	0	0	0	0	1	0	0	1
chr2	88183131	89183131	1000001	*	FP	none,genocanyon,genoskyline,eugene	1	1	0	1	0	0	0	0	0	0	0	1	0	0	0
chr2	96544628	97544628	1000001	*	FP	none,genocanyon,genoskyline	1	1	0	1	0	0	0	0	0	0	0	0	0	0	0
chr2	98339771	103555350	5215580	*	FP	none,genocanyon,genoskyline,gpa,sug,fgwas,eugene,sherlock	1	1	0	1	1	1	1	0	0	0	0	1	0	1	0
chr2	103574518	105892446	2317929	*	FP	none,genocanyon	1	1	0	0	0	0	0	0	0	0	0	0	0	0	0
chr2	106996107	107996107	1000001	*	FP	none,genocanyon	1	1	0	0	0	0	0	0	0	0	0	0	0	0	0
chr2	109125736	110125736	1000001	*	FP	none,genocanyon,genoskyline,gpa	1	1	0	1	0	1	0	0	0	0	0	0	0	0	0
chr2	111096439	113490596	2394158	*	FP	none,genocanyon	1	1	0	0	0	0	0	0	0	0	0	0	0	0	0
chr2	114648311	116627937	1979627	*	FP	none	1	0	0	0	0	0	0	0	0	0	0	0	0	0	0
chr2	116788005	118310296	1522292	*	FP	none	1	0	0	0	0	0	0	0	0	0	0	0	0	0	0
chr2	118513726	120992304	2478579	*	FP	none,genocanyon,genoskyline,gpa,sug	1	1	0	1	1	1	0	0	0	0	0	0	0	0	0
chr2	122082352	125595161	3512810	*	FP	none,genocanyon,coloc	1	1	0	0	0	0	0	1	0	0	0	0	0	0	0
chr2	126383128	127383128	1000001	*	FP	none	1	0	0	0	0	0	0	0	0	0	0	0	0	0	0
chr2	127644393	128644393	1000001	*	FP	none,genocanyon,genoskyline,gpa,eugene	1	1	0	1	0	1	0	0	0	0	0	1	0	0	0
chr2	129145321	130145321	1000001	*	FP	none,genocanyon	1	1	0	0	0	0	0	0	0	0	0	0	0	0	0
chr2	131735137	132735137	1000001	*	FP	none	1	0	0	0	0	0	0	0	0	0	0	0	0	0	0
chr2	132788494	136158191	3369698	*	FP	none,genocanyon,genoskyline	1	1	0	1	0	0	0	0	0	0	0	0	0	0	0
chr2	136682806	143507434	6824629	*	FP	none,genocanyon,sug	1	1	0	0	1	0	0	0	0	0	0	0	0	0	0
chr2	143871034	145845711	1974678	*	FP	none,genocanyon,genoskyline,gpa,eugene	1	1	0	1	0	1	0	0	0	0	0	1	0	0	0
chr2	146113505	150784208	4670704	*	FP	none,genocanyon,genoskyline,moloc	1	1	0	1	0	0	0	0	1	0	0	0	0	0	0
chr2	150845174	151845174	1000001	*	FP	none,genocanyon	1	1	0	0	0	0	0	0	0	0	0	0	0	0	0
chr2	152086671	155681308	3594638	*	FP	none,genocanyon,genoskyline,moloc	1	1	0	1	0	0	0	0	1	0	0	0	0	0	0
chr2	155829021	156829021	1000001	*	FP	none	1	0	0	0	0	0	0	0	0	0	0	0	0	0	0
chr2	157249623	164211134	6961512	*	FP	none,genocanyon,genoskyline,gpa,sug,lieqtl,eugene,sherlock,smr	1	1	1	1	1	1	0	0	0	0	0	1	1	1	0
chr2	164330225	166113301	1783077	*	FP	none,genocanyon,genoskyline,sug	1	1	0	1	1	0	0	0	0	0	0	0	0	0	0
chr2	166227604	168470299	2242696	*	FP	none	1	0	0	0	0	0	0	0	0	0	0	0	0	0	0
chr2	168983218	169983218	1000001	*	FP	none,genocanyon	1	1	0	0	0	0	0	0	0	0	0	0	0	0	0
chr2	170651255	173738283	3087029	*	FP	none,genocanyon,genoskyline,gpa,sug,eugene,sherlock	1	1	0	1	1	1	0	0	0	0	0	1	0	1	0
chr2	174199541	176562205	2362665	*	FP	none,genocanyon,genoskyline,sug	1	1	0	1	1	0	0	0	0	0	0	0	0	0	0
chr2	176590623	177590623	1000001	*	FP	none,genocanyon	1	1	0	0	0	0	0	0	0	0	0	0	0	0	0
chr2	177959146	182418896	4459751	*	FP	none,genocanyon,genoskyline,sug,eugene	1	1	0	1	1	0	0	0	0	0	0	1	0	0	0
chr2	182628669	183628669	1000001	*	FP	none,genocanyon	1	1	0	0	0	0	0	0	0	0	0	0	0	0	0
chr2	183700176	185332484	1632309	*	FP	none,genocanyon	1	1	0	0	0	0	0	0	0	0	0	0	0	0	0
chr2	185496677	188786489	3289813	*	FP	none,genocanyon,sug	1	1	0	0	1	0	0	0	0	0	0	0	0	0	0
chr2	188926836	189926836	1000001	*	FP	none	1	0	0	0	0	0	0	0	0	0	0	0	0	0	0
chr2	190211483	191211483	1000001	*	FP	none,genocanyon,genoskyline,eugene	1	1	0	1	0	0	0	0	0	0	0	1	0	0	0
chr2	191221997	192221997	1000001	*	FP	none,genocanyon,genoskyline,gpa,sug,eugene,utmost	1	1	0	1	1	1	0	0	0	0	0	1	0	0	1
chr2	192717310	193717310	1000001	*	FP	none	1	0	0	0	0	0	0	0	0	0	0	0	0	0	0
chr2	196189562	200177760	3988199	*	FP	none,genocanyon,genoskyline,sug	1	1	0	1	1	0	0	0	0	0	0	0	0	0	0
chr2	200373732	206292371	5918640	*	FP	none,genocanyon,genoskyline,gpa,sug,eugene	1	1	0	1	1	1	0	0	0	0	0	1	0	0	0
chr2	206615352	210288021	3672670	*	FP	none,genocanyon,genoskyline,eugene	1	1	0	1	0	0	0	0	0	0	0	1	0	0	0
chr2	210497763	211497763	1000001	*	FP	none	1	0	0	0	0	0	0	0	0	0	0	0	0	0	0
chr2	211652415	214366803	2714389	*	FP	none,genocanyon,genoskyline,sug	1	1	0	1	1	0	0	0	0	0	0	0	0	0	0
chr2	215573940	216573940	1000001	*	FP	none	1	0	0	0	0	0	0	0	0	0	0	0	0	0	0
chr2	216734390	217734390	1000001	*	FP	none,genocanyon,genoskyline	1	1	0	1	0	0	0	0	0	0	0	0	0	0	0
chr2	217831880	218831880	1000001	*	FP	none,genocanyon	1	1	0	0	0	0	0	0	0	0	0	0	0	0	0
chr2	219178421	221738347	2559927	*	FP	none,genocanyon,genoskyline,gpa,sug,lieqtl,eugene,sherlock,smr,twas,utmost	1	1	1	1	1	1	0	0	0	0	1	1	1	1	1
chr2	222612946	223612946	1000001	*	FP	none,gpa	1	0	0	0	0	1	0	0	0	0	0	0	0	0	0
chr2	225316642	227219237	1902596	*	FP	none,genocanyon,genoskyline,gpa,sug	1	1	0	1	1	1	0	0	0	0	0	0	0	0	0
chr2	227737184	234962619	7225436	*	FP	none,genocanyon,genoskyline,gpa,sug,eugene	1	1	0	1	1	1	0	0	0	0	0	1	0	0	0
chr2	234970540	241447549	6477010	*	FP	none,genocanyon,genoskyline,sug,eugene,utmost	1	1	0	1	1	0	0	0	0	0	0	1	0	0	1
chr2	241558489	243125935	1567447	*	FP	none,genocanyon,genoskyline,gpa,sug,fgwas,eugene	1	1	0	1	1	1	1	0	0	0	0	1	0	0	0
chr11	338722	4387842	4049121	*	FP	none,genocanyon,genoskyline,gpa,sug,lieqtl,coloc,eugene,sherlock,twas,utmost	1	1	1	1	1	1	0	1	0	0	1	1	0	1	1
chr11	5996677	6996677	1000001	*	FP	none,genocanyon,genoskyline,gpa,sug,eugene,moloc,sherlock,utmost	1	1	0	1	1	1	0	0	1	0	0	1	0	1	1
chr11	7107139	10280055	3172917	*	FP	none,genocanyon,genoskyline,eugene	1	1	0	1	0	0	0	0	0	0	0	1	0	0	0
chr11	11152563	14145888	2993326	*	FP	none,genocanyon,genoskyline,eugene	1	1	0	1	0	0	0	0	0	0	0	1	0	0	0
chr11	15225993	16763258	1537266	*	FP	none	1	0	0	0	0	0	0	0	0	0	0	0	0	0	0
chr11	17358236	22218317	4860082	*	FP	none,genocanyon,genoskyline	1	1	0	1	0	0	0	0	0	0	0	0	0	0	0
chr11	22263995	28462384	6198390	*	FP	none,genocanyon,genoskyline,sug	1	1	0	1	1	0	0	0	0	0	0	0	0	0	0
chr11	28499039	30948728	2449690	*	FP	none	1	0	0	0	0	0	0	0	0	0	0	0	0	0	0
chr11	31130109	32662915	1532807	*	FP	none,genocanyon,genoskyline,gpa	1	1	0	1	0	1	0	0	0	0	0	0	0	0	0
chr11	32849021	36196558	3347538	*	FP	none,genocanyon,genoskyline	1	1	0	1	0	0	0	0	0	0	0	0	0	0	0
chr11	36295880	37295880	1000001	*	FP	none,genocanyon	1	1	0	0	0	0	0	0	0	0	0	0	0	0	0
chr11	39136585	48512563	9375979	*	FP	none,genocanyon,genoskyline,gpa,sug,fgwas,eugene	1	1	0	1	1	1	1	0	0	0	0	1	0	0	0
chr11	48680460	50412868	1732409	*	FP	none	1	0	0	0	0	0	0	0	0	0	0	0	0	0	0
chr11	54823318	59542294	4718977	*	FP	none,genocanyon,genoskyline,gpa,sug,lieqtl,coloc,eugene,moloc,sherlock,twas	1	1	1	1	1	1	0	1	1	0	1	1	0	1	0
chr11	60165810	61165810	1000001	*	FP	none,eugene,utmost	1	0	0	0	0	0	0	0	0	0	0	1	0	0	1
chr11	61715180	65215379	3500200	*	FP	none,genocanyon,genoskyline,sug,eugene,utmost	1	1	0	1	1	0	0	0	0	0	0	1	0	0	1
chr11	65545276	72252160	6706885	*	FP	none,genocanyon,genoskyline,gpa,sug,coloc,eugene,sherlock,twas,utmost	1	1	0	1	1	1	0	1	0	0	1	1	0	1	1
chr11	72744612	75392667	2648056	*	FP	none,genocanyon,genoskyline,sug,eugene	1	1	0	1	1	0	0	0	0	0	0	1	0	0	0
chr11	75400527	77076118	1675592	*	FP	none,genocanyon,genoskyline,gpa,eugene	1	1	0	1	0	1	0	0	0	0	0	1	0	0	0
chr11	78005254	85321302	7316049	*	FP	none,genocanyon,genoskyline,sug	1	1	0	1	1	0	0	0	0	0	0	0	0	0	0
chr11	86106618	87106618	1000001	*	FP	none	1	0	0	0	0	0	0	0	0	0	0	0	0	0	0
chr11	87597834	89759625	2161792	*	FP	none,genocanyon,genoskyline,gpa	1	1	0	1	0	1	0	0	0	0	0	0	0	0	0
chr11	90701805	92989840	2288036	*	FP	none	1	0	0	0	0	0	0	0	0	0	0	0	0	0	0
chr11	93092069	94610284	1518216	*	FP	none,gpa,eugene,utmost	1	0	0	0	0	1	0	0	0	0	0	1	0	0	1
chr11	94953462	103932359	8978898	*	FP	none,genocanyon,genoskyline,gpa,eugene	1	1	0	1	0	1	0	0	0	0	0	1	0	0	0
chr11	104109017	105109017	1000001	*	FP	none	1	0	0	0	0	0	0	0	0	0	0	0	0	0	0
chr11	105273068	107553798	2280731	*	FP	none,sug	1	0	0	0	1	0	0	0	0	0	0	0	0	0	0
chr11	108340726	111065253	2724528	*	FP	none,genocanyon	1	1	0	0	0	0	0	0	0	0	0	0	0	0	0
chr11	111534046	113951055	2417010	*	FP	none,genocanyon	1	1	0	0	0	0	0	0	0	0	0	0	0	0	0
chr11	114631636	116478486	1846851	*	FP	none	1	0	0	0	0	0	0	0	0	0	0	0	0	0	0
chr11	117577619	120017217	2439599	*	FP	none,genocanyon,genoskyline,gpa,sug,eugene	1	1	0	1	1	1	0	0	0	0	0	1	0	0	0
chr11	120183118	121183118	1000001	*	FP	none	1	0	0	0	0	0	0	0	0	0	0	0	0	0	0
chr11	122026069	126147121	4121053	*	FP	none,genocanyon,genoskyline,gpa,sug,eugene,utmost	1	1	0	1	1	1	0	0	0	0	0	1	0	0	1
chr11	126657824	127657824	1000001	*	FP	none	1	0	0	0	0	0	0	0	0	0	0	0	0	0	0
chr11	127943099	130596824	2653726	*	FP	none,genocanyon,genoskyline,gpa	1	1	0	1	0	1	0	0	0	0	0	0	0	0	0
chr11	130872025	133410295	2538271	*	FP	none,genocanyon	1	1	0	0	0	0	0	0	0	0	0	0	0	0	0
chr11	133509246	134509246	1000001	*	FP	none,genocanyon	1	1	0	0	0	0	0	0	0	0	0	0	0	0	0
chr19	1	893406	893406	*	FP	none,genocanyon,eugene,jepeg	1	1	0	0	0	0	0	0	0	1	0	1	0	0	0
chr19	1544581	3680803	2136223	*	FP	none,genocanyon,genoskyline,gpa,sug,eugene	1	1	0	1	1	1	0	0	0	0	0	1	0	0	0
chr19	3854637	5831715	1977079	*	FP	none,genocanyon,genoskyline,sug,eugene	1	1	0	1	1	0	0	0	0	0	0	1	0	0	0
chr19	7001412	10337277	3335866	*	FP	none,genocanyon,genoskyline,eugene	1	1	0	1	0	0	0	0	0	0	0	1	0	0	0
chr19	10349302	11349302	1000001	*	FP	none,genocanyon,genoskyline,eugene	1	1	0	1	0	0	0	0	0	0	0	1	0	0	0
chr19	11377683	12377683	1000001	*	FP	none,genocanyon,eugene	1	1	0	0	0	0	0	0	0	0	0	1	0	0	0
chr19	12585323	14197405	1612083	*	FP	none,genocanyon,genoskyline,eugene	1	1	0	1	0	0	0	0	0	0	0	1	0	0	0
chr19	14917454	15917454	1000001	*	FP	none,genocanyon,genoskyline,eugene,utmost	1	1	0	1	0	0	0	0	0	0	0	1	0	0	1
chr19	17604214	22768999	5164786	*	FP	none,genocanyon,genoskyline,fgwas,eugene	1	1	0	1	0	0	1	0	0	0	0	1	0	0	0
chr19	27996558	28996558	1000001	*	FP	none	1	0	0	0	0	0	0	0	0	0	0	0	0	0	0
chr19	29214579	31376073	2161495	*	FP	none,genocanyon,gpa,sug	1	1	0	0	1	1	0	0	0	0	0	0	0	0	0
chr19	31411712	33011940	1600229	*	FP	none,genocanyon,genoskyline,sug	1	1	0	1	1	0	0	0	0	0	0	0	0	0	0
chr19	33544414	35630752	2086339	*	FP	none,genocanyon	1	1	0	0	0	0	0	0	0	0	0	0	0	0	0
chr19	36205589	39294895	3089307	*	FP	none,genocanyon,genoskyline,gpa,sug,fgwas,lieqtl,coloc,eugene,sherlock,utmost	1	1	1	1	1	1	1	1	0	0	0	1	0	1	1
chr19	39297244	43945382	4648139	*	FP	none,genocanyon,genoskyline,sug,eugene	1	1	0	1	1	0	0	0	0	0	0	1	0	0	0
chr19	46426178	48794303	2368126	*	FP	none,genocanyon,genoskyline,sug,coloc,eugene	1	1	0	1	1	0	0	1	0	0	0	1	0	0	0
chr19	49647300	55211713	5564414	*	FP	none,genocanyon,genoskyline,gpa,sug,fgwas,coloc,eugene,jepeg,utmost	1	1	0	1	1	1	1	1	0	1	0	1	0	0	1
chr19	55682181	58679564	2997384	*	FP	none,genocanyon,genoskyline,sug,fgwas,eugene	1	1	0	1	1	0	1	0	0	0	0	1	0	0	0
chr1	405000	2840726	2435727	*	FP	none,genocanyon,genoskyline,sug,eugene	1	1	0	1	1	0	0	0	0	0	0	1	0	0	0
chr1	3112145	4112145	1000001	*	FP	none	1	0	0	0	0	0	0	0	0	0	0	0	0	0	0
chr1	4216035	5216035	1000001	*	FP	none	1	0	0	0	0	0	0	0	0	0	0	0	0	0	0
chr1	5331315	7683328	2352014	*	FP	none,genocanyon,genoskyline,sug,fgwas	1	1	0	1	1	0	1	0	0	0	0	0	0	0	0
chr1	7889153	10256975	2367823	*	FP	none,genocanyon,genoskyline,gpa,sug,eugene	1	1	0	1	1	1	0	0	0	0	0	1	0	0	0
chr1	10712704	12906118	2193415	*	FP	none,genocanyon,gpa,eugene	1	1	0	0	0	1	0	0	0	0	0	1	0	0	0
chr1	12980638	14619751	1639114	*	FP	none	1	0	0	0	0	0	0	0	0	0	0	0	0	0	0
chr1	15172838	17269495	2096658	*	FP	none,genocanyon,genoskyline,eugene	1	1	0	1	0	0	0	0	0	0	0	1	0	0	0
chr1	18124377	21031479	2907103	*	FP	none,gpa,eugene	1	0	0	0	0	1	0	0	0	0	0	1	0	0	0
chr1	21403309	24571515	3168207	*	FP	none,genocanyon,genoskyline,sug,eugene,utmost	1	1	0	1	1	0	0	0	0	0	0	1	0	0	1
chr1	26019715	29093279	3073565	*	FP	none,genocanyon,genoskyline,sug,fgwas,eugene,moloc,utmost	1	1	0	1	1	0	1	0	1	0	0	1	0	0	1
chr1	30065847	33150983	3085137	*	FP	none,genocanyon,genoskyline,eugene	1	1	0	1	0	0	0	0	0	0	0	1	0	0	0
chr1	33164762	34164762	1000001	*	FP	none	1	0	0	0	0	0	0	0	0	0	0	0	0	0	0
chr1	34384156	35384156	1000001	*	FP	none,gpa	1	0	0	0	0	1	0	0	0	0	0	0	0	0	0
chr1	35582249	37510609	1928361	*	FP	none,genocanyon	1	1	0	0	0	0	0	0	0	0	0	0	0	0	0
chr1	37520639	40337300	2816662	*	FP	none,genocanyon,genoskyline,gpa,sug,eugene	1	1	0	1	1	1	0	0	0	0	0	1	0	0	0
chr1	40342933	41849619	1506687	*	FP	none,genocanyon,genoskyline,gpa,sug,eugene	1	1	0	1	1	1	0	0	0	0	0	1	0	0	0
chr1	41955678	43544687	1589010	*	FP	none,genocanyon,genoskyline,sug	1	1	0	1	1	0	0	0	0	0	0	0	0	0	0
chr1	43575227	45908269	2333043	*	FP	none,genocanyon,genoskyline,gpa,sug,eugene,twas	1	1	0	1	1	1	0	0	0	0	1	1	0	0	0
chr1	46510528	48193220	1682693	*	FP	none,genocanyon,genoskyline,gpa,eugene	1	1	0	1	0	1	0	0	0	0	0	1	0	0	0
chr1	49066485	50961573	1895089	*	FP	none	1	0	0	0	0	0	0	0	0	0	0	0	0	0	0
chr1	51294704	55571892	4277189	*	FP	none,genocanyon,genoskyline,gpa,sug,coloc,eugene,sherlock,utmost	1	1	0	1	1	1	0	1	0	0	0	1	0	1	1
chr1	55846793	66897149	11050357	*	FP	none,genocanyon,genoskyline,gpa,sug,coloc,eugene,sherlock	1	1	0	1	1	1	0	1	0	0	0	1	0	1	0
chr1	67050869	68050869	1000001	*	FP	none,eugene	1	0	0	0	0	0	0	0	0	0	0	1	0	0	0
chr1	68096108	69596337	1500230	*	FP	none,genocanyon	1	1	0	0	0	0	0	0	0	0	0	0	0	0	0
chr1	69796452	71551841	1755390	*	FP	none	1	0	0	0	0	0	0	0	0	0	0	0	0	0	0
chr1	72019997	73019997	1000001	*	FP	none	1	0	0	0	0	0	0	0	0	0	0	0	0	0	0
chr1	73108981	74108981	1000001	*	FP	none	1	0	0	0	0	0	0	0	0	0	0	0	0	0	0
chr1	74183627	75183627	1000001	*	FP	none,sug	1	0	0	0	1	0	0	0	0	0	0	0	0	0	0
chr1	75443252	77127936	1684685	*	FP	none	1	0	0	0	0	0	0	0	0	0	0	0	0	0	0
chr1	77693146	80840661	3147516	*	FP	none,genocanyon,genoskyline,gpa,eugene	1	1	0	1	0	1	0	0	0	0	0	1	0	0	0
chr1	82076962	83596009	1519048	*	FP	none	1	0	0	0	0	0	0	0	0	0	0	0	0	0	0
chr1	83910323	85961862	2051540	*	FP	none,genocanyon,genoskyline	1	1	0	1	0	0	0	0	0	0	0	0	0	0	0
chr1	86532087	87532087	1000001	*	FP	none	1	0	0	0	0	0	0	0	0	0	0	0	0	0	0
chr1	88666533	89666533	1000001	*	FP	none,genocanyon	1	1	0	0	0	0	0	0	0	0	0	0	0	0	0
chr1	89729187	91504040	1774854	*	FP	none,genocanyon,genoskyline,gpa,sug,fgwas,lieqtl,coloc,eugene,sherlock,twas	1	1	1	1	1	1	1	1	0	0	1	1	0	1	0
chr1	91685263	97231179	5545917	*	FP	none,genocanyon,genoskyline,sug	1	1	0	1	1	0	0	0	0	0	0	0	0	0	0
chr1	97531856	99436233	1904378	*	FP	none	1	0	0	0	0	0	0	0	0	0	0	0	0	0	0
chr1	99466877	101330166	1863290	*	FP	none,genocanyon	1	1	0	0	0	0	0	0	0	0	0	0	0	0	0
chr1	101928576	103722317	1793742	*	FP	none	1	0	0	0	0	0	0	0	0	0	0	0	0	0	0
chr1	103920997	104920997	1000001	*	FP	none	1	0	0	0	0	0	0	0	0	0	0	0	0	0	0
chr1	106232885	107232885	1000001	*	FP	none	1	0	0	0	0	0	0	0	0	0	0	0	0	0	0
chr1	107704366	111718920	4014555	*	FP	none,genocanyon,genoskyline,gpa,sug,eugene,utmost	1	1	0	1	1	1	0	0	0	0	0	1	0	0	1
chr1	111793287	112793287	1000001	*	FP	none	1	0	0	0	0	0	0	0	0	0	0	0	0	0	0
chr1	113823515	116427189	2603675	*	FP	none,genocanyon,genoskyline,sug,fgwas,eugene	1	1	0	1	1	0	1	0	0	0	0	1	0	0	0
chr1	116650503	117650503	1000001	*	FP	none,eugene	1	0	0	0	0	0	0	0	0	0	0	1	0	0	0
chr1	118199508	120811654	2612147	*	FP	none,sug	1	0	0	0	1	0	0	0	0	0	0	0	0	0	0
chr1	146310174	147310174	1000001	*	FP	none,eugene	1	0	0	0	0	0	0	0	0	0	0	1	0	0	0
chr1	147325732	148325732	1000001	*	FP	none	1	0	0	0	0	0	0	0	0	0	0	0	0	0	0
chr1	150052263	152440738	2388476	*	FP	none,genocanyon,genoskyline,gpa,sug,fgwas,coloc,eugene,sherlock	1	1	0	1	1	1	1	1	0	0	0	1	0	1	0
chr1	153007255	154007255	1000001	*	FP	none,genocanyon,genoskyline	1	1	0	1	0	0	0	0	0	0	0	0	0	0	0
chr1	154283208	155283208	1000001	*	FP	none,genocanyon,genoskyline,gpa,utmost	1	1	0	1	0	1	0	0	0	0	0	0	0	0	1
chr1	155448903	156448903	1000001	*	FP	none,genocanyon,genoskyline,sug,eugene,utmost	1	1	0	1	1	0	0	0	0	0	0	1	0	0	1
chr1	157446516	159446058	1999543	*	FP	none,genoskyline	1	0	0	1	0	0	0	0	0	0	0	0	0	0	0
chr1	160017479	161017479	1000001	*	FP	none,genoskyline,utmost	1	0	0	1	0	0	0	0	0	0	0	0	0	0	1
chr1	161537396	162537396	1000001	*	FP	none,genocanyon,genoskyline,gpa,sug,eugene,utmost	1	1	0	1	1	1	0	0	0	0	0	1	0	0	1
chr1	162553747	163553747	1000001	*	FP	none	1	0	0	0	0	0	0	0	0	0	0	0	0	0	0
chr1	164029120	165831844	1802725	*	FP	none,genocanyon,genoskyline,gpa,sug,eugene,jepeg	1	1	0	1	1	1	0	0	0	1	0	1	0	0	0
chr1	166025743	167919089	1893347	*	FP	none,genocanyon,genoskyline,gpa,eugene	1	1	0	1	0	1	0	0	0	0	0	1	0	0	0
chr1	168005133	169005133	1000001	*	FP	none,genocanyon,genoskyline,gpa,sug,eugene,smr	1	1	0	1	1	1	0	0	0	0	0	1	1	0	0
chr1	169043503	170043503	1000001	*	FP	none	1	0	0	0	0	0	0	0	0	0	0	0	0	0	0
chr1	170329505	171329505	1000001	*	FP	none	1	0	0	0	0	0	0	0	0	0	0	0	0	0	0
chr1	172499974	174338060	1838087	*	FP	none,utmost	1	0	0	0	0	0	0	0	0	0	0	0	0	0	1
chr1	174362479	176308732	1946254	*	FP	none,genocanyon,genoskyline,sug	1	1	0	1	1	0	0	0	0	0	0	0	0	0	0
chr1	176499733	178026586	1526854	*	FP	none	1	0	0	0	0	0	0	0	0	0	0	0	0	0	0
chr1	178255118	180463413	2208296	*	FP	none	1	0	0	0	0	0	0	0	0	0	0	0	0	0	0
chr1	180558698	187287968	6729271	*	FP	none,genocanyon,genoskyline,gpa,eugene	1	1	0	1	0	1	0	0	0	0	0	1	0	0	0
chr1	187672638	189348358	1675721	*	FP	none	1	0	0	0	0	0	0	0	0	0	0	0	0	0	0
chr1	189924003	191427369	1503367	*	FP	none	1	0	0	0	0	0	0	0	0	0	0	0	0	0	0
chr1	191635576	194110377	2474802	*	FP	none,gpa,eugene	1	0	0	0	0	1	0	0	0	0	0	1	0	0	0
chr1	194826181	198200768	3374588	*	FP	none,genocanyon,genoskyline,gpa,sug	1	1	0	1	1	1	0	0	0	0	0	0	0	0	0
chr1	198708505	201639616	2931112	*	FP	none,genocanyon,genoskyline,gpa,sug,eugene,utmost	1	1	0	1	1	1	0	0	0	0	0	1	0	0	1
chr1	201656461	202656461	1000001	*	FP	none,genocanyon,genoskyline,gpa,fgwas,eugene	1	1	0	1	0	1	1	0	0	0	0	1	0	0	0
chr1	202944399	204690576	1746178	*	FP	none,utmost	1	0	0	0	0	0	0	0	0	0	0	0	0	0	1
chr1	205275322	206275322	1000001	*	FP	none,genocanyon,genoskyline,gpa,utmost	1	1	0	1	0	1	0	0	0	0	0	0	0	0	1
chr1	207862630	210325786	2463157	*	FP	none,genocanyon	1	1	0	0	0	0	0	0	0	0	0	0	0	0	0
chr1	210411858	213662412	3250555	*	FP	none	1	0	0	0	0	0	0	0	0	0	0	0	0	0	0
chr1	214105759	215737651	1631893	*	FP	none	1	0	0	0	0	0	0	0	0	0	0	0	0	0	0
chr1	215847049	218300194	2453146	*	FP	none,genocanyon,genoskyline	1	1	0	1	0	0	0	0	0	0	0	0	0	0	0
chr1	218423808	219930701	1506894	*	FP	none,gpa	1	0	0	0	0	1	0	0	0	0	0	0	0	0	0
chr1	219975699	224703066	4727368	*	FP	none,genocanyon,genoskyline,gpa,sug,eugene	1	1	0	1	1	1	0	0	0	0	0	1	0	0	0
chr1	224874929	229718140	4843212	*	FP	none,genocanyon,genoskyline,gpa,sug,eugene	1	1	0	1	1	1	0	0	0	0	0	1	0	0	0
chr1	229781618	231553063	1771446	*	FP	none,genocanyon,genoskyline,gpa,sug,eugene,utmost	1	1	0	1	1	1	0	0	0	0	0	1	0	0	1
chr1	231812896	232812896	1000001	*	FP	none,eugene	1	0	0	0	0	0	0	0	0	0	0	1	0	0	0
chr1	232931748	239076646	6144899	*	FP	none,genocanyon,eugene	1	1	0	0	0	0	0	0	0	0	0	1	0	0	0
chr1	239133773	244775084	5641312	*	FP	none,genocanyon,genoskyline,gpa,sug,eugene	1	1	0	1	1	1	0	0	0	0	0	1	0	0	0
chr1	245190007	246190007	1000001	*	FP	none	1	0	0	0	0	0	0	0	0	0	0	0	0	0	0
chr1	246370295	247961910	1591616	*	FP	none,genocanyon,genoskyline,gpa,sug,fgwas,lieqtl,coloc,eugene,sherlock,twas,utmost	1	1	1	1	1	1	1	1	0	0	1	1	0	1	1
chr1	248192037	249693265	1501229	*	FP	none,genocanyon,genoskyline,sug,eugene,utmost	1	1	0	1	1	0	0	0	0	0	0	1	0	0	1
chr6	83379	3336460	3253082	*	FP	none,genocanyon,genoskyline	1	1	0	1	0	0	0	0	0	0	0	0	0	0	0
chr6	3649942	8194869	4544928	*	FP	none,genocanyon,genoskyline,eugene	1	1	0	1	0	0	0	0	0	0	0	1	0	0	0
chr6	8245816	9245816	1000001	*	FP	none	1	0	0	0	0	0	0	0	0	0	0	0	0	0	0
chr6	9400018	11045519	1645502	*	FP	none,genocanyon	1	1	0	0	0	0	0	0	0	0	0	0	0	0	0
chr6	12485030	14211281	1726252	*	FP	none,genocanyon,genoskyline	1	1	0	1	0	0	0	0	0	0	0	0	0	0	0
chr6	14526602	17587181	3060580	*	FP	none,genocanyon,genoskyline,eugene	1	1	0	1	0	0	0	0	0	0	0	1	0	0	0
chr6	17620683	21768356	4147674	*	FP	none,genocanyon,genoskyline,eugene	1	1	0	1	0	0	0	0	0	0	0	1	0	0	0
chr6	22544095	25368617	2824523	*	FP	none,genocanyon,genoskyline,utmost	1	1	0	1	0	0	0	0	0	0	0	0	0	0	1
chr6	34550464	36174856	1624393	*	FP	none,genocanyon,genoskyline,eugene,jepeg	1	1	0	1	0	0	0	0	0	1	0	1	0	0	0
chr6	36638962	38143175	1504214	*	FP	none,genocanyon,genoskyline	1	1	0	1	0	0	0	0	0	0	0	0	0	0	0
chr6	38235216	39235216	1000001	*	FP	none,genocanyon	1	1	0	0	0	0	0	0	0	0	0	0	0	0	0
chr6	39328868	41456908	2128041	*	FP	none,genocanyon	1	1	0	0	0	0	0	0	0	0	0	0	0	0	0
chr6	41490827	44593808	3102982	*	FP	none,genocanyon,genoskyline,gpa,sug,eugene	1	1	0	1	1	1	0	0	0	0	0	1	0	0	0
chr6	44797332	45797332	1000001	*	FP	none,genocanyon	1	1	0	0	0	0	0	0	0	0	0	0	0	0	0
chr6	45843370	46843370	1000001	*	FP	none,genocanyon,utmost	1	1	0	0	0	0	0	0	0	0	0	0	0	0	1
chr6	48991966	49991966	1000001	*	FP	none	1	0	0	0	0	0	0	0	0	0	0	0	0	0	0
chr6	50316108	52193781	1877674	*	FP	none	1	0	0	0	0	0	0	0	0	0	0	0	0	0	0
chr6	52638912	54691363	2052452	*	FP	none,genocanyon,genoskyline,gpa,sug,eugene	1	1	0	1	1	1	0	0	0	0	0	1	0	0	0
chr6	54761069	58100921	3339853	*	FP	none,genocanyon	1	1	0	0	0	0	0	0	0	0	0	0	0	0	0
chr6	63784224	65348091	1563868	*	FP	none	1	0	0	0	0	0	0	0	0	0	0	0	0	0	0
chr6	65426195	66426195	1000001	*	FP	none	1	0	0	0	0	0	0	0	0	0	0	0	0	0	0
chr6	66479298	68300182	1820885	*	FP	none,sug	1	0	0	0	1	0	0	0	0	0	0	0	0	0	0
chr6	69457218	70457218	1000001	*	FP	none	1	0	0	0	0	0	0	0	0	0	0	0	0	0	0
chr6	70849718	71849718	1000001	*	FP	none,genocanyon,genoskyline,gpa,sug,eugene	1	1	0	1	1	1	0	0	0	0	0	1	0	0	0
chr6	72433466	74334699	1901234	*	FP	none,genocanyon,genoskyline,gpa,sug	1	1	0	1	1	1	0	0	0	0	0	0	0	0	0
chr6	74608397	75608397	1000001	*	FP	none	1	0	0	0	0	0	0	0	0	0	0	0	0	0	0
chr6	77997662	78997662	1000001	*	FP	none	1	0	0	0	0	0	0	0	0	0	0	0	0	0	0
chr6	79394451	82117552	2723102	*	FP	none	1	0	0	0	0	0	0	0	0	0	0	0	0	0	0
chr6	83494552	85111424	1616873	*	FP	none	1	0	0	0	0	0	0	0	0	0	0	0	0	0	0
chr6	85280670	86280670	1000001	*	FP	none	1	0	0	0	0	0	0	0	0	0	0	0	0	0	0
chr6	86553976	87553976	1000001	*	FP	none	1	0	0	0	0	0	0	0	0	0	0	0	0	0	0
chr6	87968199	91851608	3883410	*	FP	none,genocanyon,genoskyline	1	1	0	1	0	0	0	0	0	0	0	0	0	0	0
chr6	91918356	94308105	2389750	*	FP	none,gpa	1	0	0	0	0	1	0	0	0	0	0	0	0	0	0
chr6	94741091	95741091	1000001	*	FP	none	1	0	0	0	0	0	0	0	0	0	0	0	0	0	0
chr6	96018964	98539985	2521022	*	FP	none,gpa	1	0	0	0	0	1	0	0	0	0	0	0	0	0	0
chr6	98608272	100591239	1982968	*	FP	none,genocanyon,genoskyline,eugene	1	1	0	1	0	0	0	0	0	0	0	1	0	0	0
chr6	100746381	101746381	1000001	*	FP	none,genocanyon,genoskyline	1	1	0	1	0	0	0	0	0	0	0	0	0	0	0
chr6	101793756	102793756	1000001	*	FP	none	1	0	0	0	0	0	0	0	0	0	0	0	0	0	0
chr6	104847152	109441833	4594682	*	FP	none,genocanyon,genoskyline,sug,eugene,sherlock	1	1	0	1	1	0	0	0	0	0	0	1	0	1	0
chr6	109490082	110490082	1000001	*	FP	none,genocanyon,genoskyline,gpa,sug,fgwas,eugene,sherlock,utmost	1	1	0	1	1	1	1	0	0	0	0	1	0	1	1
chr6	111126396	112762543	1636148	*	FP	none,genocanyon,genoskyline,jepeg	1	1	0	1	0	0	0	0	0	1	0	0	0	0	0
chr6	112816969	114450669	1633701	*	FP	none,genocanyon,genoskyline	1	1	0	1	0	0	0	0	0	0	0	0	0	0	0
chr6	114598610	118081721	3483112	*	FP	none,genocanyon,genoskyline,sug	1	1	0	1	1	0	0	0	0	0	0	0	0	0	0
chr6	118602271	119602271	1000001	*	FP	none,genocanyon,genoskyline,gpa,sug,fgwas,lieqtl,coloc,eugene,moloc,sherlock,smr	1	1	1	1	1	1	1	1	1	0	0	1	1	1	0
chr6	119674546	120674546	1000001	*	FP	none	1	0	0	0	0	0	0	0	0	0	0	0	0	0	0
chr6	121151546	123238289	2086744	*	FP	none,genocanyon,gpa,sug	1	1	0	0	1	1	0	0	0	0	0	0	0	0	0
chr6	123948309	125900127	1951819	*	FP	none,genocanyon,genoskyline,sug,eugene	1	1	0	1	1	0	0	0	0	0	0	1	0	0	0
chr6	126502624	129122449	2619826	*	FP	none,genocanyon	1	1	0	0	0	0	0	0	0	0	0	0	0	0	0
chr6	129520950	136040449	6519500	*	FP	none,genocanyon,genoskyline,gpa,sug,coloc,eugene	1	1	0	1	1	1	0	1	0	0	0	1	0	0	0
chr6	136325238	139378660	3053423	*	FP	none,genocanyon,genoskyline,gpa,sug,eugene	1	1	0	1	1	1	0	0	0	0	0	1	0	0	0
chr6	141149102	142149102	1000001	*	FP	none	1	0	0	0	0	0	0	0	0	0	0	0	0	0	0
chr6	142216833	144973462	2756630	*	FP	none,genocanyon,genoskyline,gpa,sug	1	1	0	1	1	1	0	0	0	0	0	0	0	0	0
chr6	145023237	148000484	2977248	*	FP	none,genocanyon,genoskyline,gpa,sug,fgwas,eugene	1	1	0	1	1	1	1	0	0	0	0	1	0	0	0
chr6	148263798	149263798	1000001	*	FP	none,genocanyon,genoskyline	1	1	0	1	0	0	0	0	0	0	0	0	0	0	0
chr6	149302043	152691595	3389553	*	FP	none,genocanyon,genoskyline,gpa	1	1	0	1	0	1	0	0	0	0	0	0	0	0	0
chr6	152843296	153843296	1000001	*	FP	none	1	0	0	0	0	0	0	0	0	0	0	0	0	0	0
chr6	154113550	164740331	10626782	*	FP	none,genocanyon,genoskyline,gpa,sug,eugene	1	1	0	1	1	1	0	0	0	0	0	1	0	0	0
chr6	165364900	167575871	2210972	*	FP	none,genocanyon,genoskyline	1	1	0	1	0	0	0	0	0	0	0	0	0	0	0
chr6	168534449	171039945	2505497	*	FP	none,genocanyon	1	1	0	0	0	0	0	0	0	0	0	0	0	0	0
chr7	1	6066353	6066353	*	FP	none,genocanyon,gpa,sug,eugene,utmost	1	1	0	0	1	1	0	0	0	0	0	1	0	0	1
chr7	6838087	7838087	1000001	*	FP	none	1	0	0	0	0	0	0	0	0	0	0	0	0	0	0
chr7	8229742	9229742	1000001	*	FP	none	1	0	0	0	0	0	0	0	0	0	0	0	0	0	0
chr7	9243407	12735530	3492124	*	FP	none,sug	1	0	0	0	1	0	0	0	0	0	0	0	0	0	0
chr7	12793725	28761375	15967651	*	FP	none,genocanyon,gpa,sug,lieqtl,coloc,sherlock,twas	1	1	1	0	1	1	0	1	0	0	1	0	0	1	0
chr7	28795903	31476874	2680972	*	FP	none,genocanyon,eugene	1	1	0	0	0	0	0	0	0	0	0	1	0	0	0
chr7	31554434	32554434	1000001	*	FP	none,genocanyon,sug	1	1	0	0	1	0	0	0	0	0	0	0	0	0	0
chr7	33593136	34593136	1000001	*	FP	none,genocanyon	1	1	0	0	0	0	0	0	0	0	0	0	0	0	0
chr7	34802437	36758938	1956502	*	FP	none,eugene	1	0	0	0	0	0	0	0	0	0	0	1	0	0	0
chr7	37918903	39435246	1516344	*	FP	none,genocanyon	1	1	0	0	0	0	0	0	0	0	0	0	0	0	0
chr7	39572941	42681266	3108326	*	FP	none,genocanyon,sug	1	1	0	0	1	0	0	0	0	0	0	0	0	0	0
chr7	42704507	43704507	1000001	*	FP	none	1	0	0	0	0	0	0	0	0	0	0	0	0	0	0
chr7	43850033	46881731	3031699	*	FP	none,genocanyon,gpa,sug,lieqtl,coloc,eugene,moloc,sherlock	1	1	1	0	1	1	0	1	1	0	0	1	0	1	0
chr7	46920363	47920363	1000001	*	FP	none,genocanyon	1	1	0	0	0	0	0	0	0	0	0	0	0	0	0
chr7	48187074	49187074	1000001	*	FP	none	1	0	0	0	0	0	0	0	0	0	0	0	0	0	0
chr7	49926097	51590546	1664450	*	FP	none,genocanyon,gpa,sug,eugene	1	1	0	0	1	1	0	0	0	0	0	1	0	0	0
chr7	51993755	53955656	1961902	*	FP	none	1	0	0	0	0	0	0	0	0	0	0	0	0	0	0
chr7	53978682	54978682	1000001	*	FP	none	1	0	0	0	0	0	0	0	0	0	0	0	0	0	0
chr7	55117369	56654093	1536725	*	FP	none,genocanyon	1	1	0	0	0	0	0	0	0	0	0	0	0	0	0
chr7	57023832	58023832	1000001	*	FP	none	1	0	0	0	0	0	0	0	0	0	0	0	0	0	0
chr7	63062735	64650733	1587999	*	FP	none	1	0	0	0	0	0	0	0	0	0	0	0	0	0	0
chr7	65272164	66272164	1000001	*	FP	none	1	0	0	0	0	0	0	0	0	0	0	0	0	0	0
chr7	66460812	68827523	2366712	*	FP	none	1	0	0	0	0	0	0	0	0	0	0	0	0	0	0
chr7	68975803	72618523	3642721	*	FP	none	1	0	0	0	0	0	0	0	0	0	0	0	0	0	0
chr7	73736723	75567887	1831165	*	FP	none,fgwas	1	0	0	0	0	0	1	0	0	0	0	0	0	0	0
chr7	76184829	79475253	3290425	*	FP	none,genocanyon,sug,eugene	1	1	0	0	1	0	0	0	0	0	0	1	0	0	0
chr7	80678241	82417660	1739420	*	FP	none,genocanyon	1	1	0	0	0	0	0	0	0	0	0	0	0	0	0
chr7	82746781	86074279	3327499	*	FP	none,genocanyon	1	1	0	0	0	0	0	0	0	0	0	0	0	0	0
chr7	86321895	88097395	1775501	*	FP	none,genocanyon	1	1	0	0	0	0	0	0	0	0	0	0	0	0	0
chr7	88649798	90983905	2334108	*	FP	none	1	0	0	0	0	0	0	0	0	0	0	0	0	0	0
chr7	91414761	96402573	4987813	*	FP	none,genocanyon,eugene	1	1	0	0	0	0	0	0	0	0	0	1	0	0	0
chr7	96869232	100116291	3247060	*	FP	none,genocanyon,eugene	1	1	0	0	0	0	0	0	0	0	0	1	0	0	0
chr7	100434594	101434594	1000001	*	FP	none,genocanyon,eugene	1	1	0	0	0	0	0	0	0	0	0	1	0	0	0
chr7	102224034	103785780	1561747	*	FP	none,genocanyon,sug,fgwas	1	1	0	0	1	0	1	0	0	0	0	0	0	0	0
chr7	103845858	105778175	1932318	*	FP	none,genocanyon,sug,utmost	1	1	0	0	1	0	0	0	0	0	0	0	0	0	1
chr7	106547176	108652549	2105374	*	FP	none,genocanyon,sug,eugene	1	1	0	0	1	0	0	0	0	0	0	1	0	0	0
chr7	109416766	110416766	1000001	*	FP	none,sug	1	0	0	0	1	0	0	0	0	0	0	0	0	0	0
chr7	111040754	115122188	4081435	*	FP	none,genocanyon	1	1	0	0	0	0	0	0	0	0	0	0	0	0	0
chr7	115431242	116431242	1000001	*	FP	none	1	0	0	0	0	0	0	0	0	0	0	0	0	0	0
chr7	117012601	118012601	1000001	*	FP	none	1	0	0	0	0	0	0	0	0	0	0	0	0	0	0
chr7	119086274	123381232	4294959	*	FP	none,genocanyon	1	1	0	0	0	0	0	0	0	0	0	0	0	0	0
chr7	123894773	127841569	3946797	*	FP	none	1	0	0	0	0	0	0	0	0	0	0	0	0	0	0
chr7	128236075	133736052	5499978	*	FP	none,genocanyon,gpa,sug,eugene	1	1	0	0	1	1	0	0	0	0	0	1	0	0	0
chr7	134336330	135336330	1000001	*	FP	none,eugene,utmost	1	0	0	0	0	0	0	0	0	0	0	1	0	0	1
chr7	135360571	136941598	1581028	*	FP	none,genocanyon,gpa	1	1	0	0	0	1	0	0	0	0	0	0	0	0	0
chr7	137037346	138037346	1000001	*	FP	none	1	0	0	0	0	0	0	0	0	0	0	0	0	0	0
chr7	138232036	143573216	5341181	*	FP	none,genocanyon,fgwas,eugene	1	1	0	0	0	0	1	0	0	0	0	1	0	0	0
chr7	143743407	144743407	1000001	*	FP	none	1	0	0	0	0	0	0	0	0	0	0	0	0	0	0
chr7	145753672	152306702	6553031	*	FP	none,sug,eugene	1	0	0	0	1	0	0	0	0	0	0	1	0	0	0
chr7	152844743	157964783	5120041	*	FP	none,genocanyon,fgwas,eugene	1	1	0	0	0	0	1	0	0	0	0	1	0	0	0
chr13	19349725	20349725	1000001	*	FP	none,eugene	1	0	0	0	0	0	0	0	0	0	0	1	0	0	0
chr13	21040868	22775630	1734763	*	FP	none	1	0	0	0	0	0	0	0	0	0	0	0	0	0	0
chr13	23507543	27431739	3924197	*	FP	none,genocanyon,genoskyline	1	1	0	1	0	0	0	0	0	0	0	0	0	0	0
chr13	28735738	31819781	3084044	*	FP	none,genocanyon,genoskyline,gpa,eugene	1	1	0	1	0	1	0	0	0	0	0	1	0	0	0
chr13	31863353	32863353	1000001	*	FP	none,genocanyon	1	1	0	0	0	0	0	0	0	0	0	0	0	0	0
chr13	33231819	37371609	4139791	*	FP	none,genocanyon,genoskyline	1	1	0	1	0	0	0	0	0	0	0	0	0	0	0
chr13	37746038	40614361	2868324	*	FP	none,genocanyon	1	1	0	0	0	0	0	0	0	0	0	0	0	0	0
chr13	40633809	45586296	4952488	*	FP	none,genocanyon,genoskyline,gpa	1	1	0	1	0	1	0	0	0	0	0	0	0	0	0
chr13	45865440	46865440	1000001	*	FP	none,utmost	1	0	0	0	0	0	0	0	0	0	0	0	0	0	1
chr13	47452813	48452813	1000001	*	FP	none,sug	1	0	0	0	1	0	0	0	0	0	0	0	0	0	0
chr13	49164962	51002587	1837626	*	FP	none,genocanyon,genoskyline	1	1	0	1	0	0	0	0	0	0	0	0	0	0	0
chr13	51390133	52390133	1000001	*	FP	none,genocanyon,genoskyline	1	1	0	1	0	0	0	0	0	0	0	0	0	0	0
chr13	52543377	55948987	3405611	*	FP	none	1	0	0	0	0	0	0	0	0	0	0	0	0	0	0
chr13	56936030	58733329	1797300	*	FP	none,genocanyon	1	1	0	0	0	0	0	0	0	0	0	0	0	0	0
chr13	59300204	60300204	1000001	*	FP	none,genocanyon	1	1	0	0	0	0	0	0	0	0	0	0	0	0	0
chr13	60376431	61376431	1000001	*	FP	none,gpa	1	0	0	0	0	1	0	0	0	0	0	0	0	0	0
chr13	62158142	67432886	5274745	*	FP	none	1	0	0	0	0	0	0	0	0	0	0	0	0	0	0
chr13	67452034	69466250	2014217	*	FP	none,genocanyon,genoskyline,gpa	1	1	0	1	0	1	0	0	0	0	0	0	0	0	0
chr13	70643063	71643063	1000001	*	FP	none,gpa	1	0	0	0	0	1	0	0	0	0	0	0	0	0	0
chr13	72187138	74523254	2336117	*	FP	none,genocanyon,genoskyline	1	1	0	1	0	0	0	0	0	0	0	0	0	0	0
chr13	74989529	77856683	2867155	*	FP	none,genocanyon,genoskyline,gpa,sug,eugene	1	1	0	1	1	1	0	0	0	0	0	1	0	0	0
chr13	78346877	79346877	1000001	*	FP	none	1	0	0	0	0	0	0	0	0	0	0	0	0	0	0
chr13	79596228	83035788	3439561	*	FP	none,genocanyon,sug	1	1	0	0	1	0	0	0	0	0	0	0	0	0	0
chr13	83307519	84307519	1000001	*	FP	none	1	0	0	0	0	0	0	0	0	0	0	0	0	0	0
chr13	84693269	86303499	1610231	*	FP	none,genocanyon,sug	1	1	0	0	1	0	0	0	0	0	0	0	0	0	0
chr13	88641041	89641041	1000001	*	FP	none	1	0	0	0	0	0	0	0	0	0	0	0	0	0	0
chr13	90239538	91239538	1000001	*	FP	none	1	0	0	0	0	0	0	0	0	0	0	0	0	0	0
chr13	91350220	93637504	2287285	*	FP	none	1	0	0	0	0	0	0	0	0	0	0	0	0	0	0
chr13	93695109	95831789	2136681	*	FP	none,genocanyon,eugene	1	1	0	0	0	0	0	0	0	0	0	1	0	0	0
chr13	96754309	99884050	3129742	*	FP	none,genocanyon,genoskyline,gpa,sug	1	1	0	1	1	1	0	0	0	0	0	0	0	0	0
chr13	100046902	105953100	5906199	*	FP	none,genocanyon,genoskyline	1	1	0	1	0	0	0	0	0	0	0	0	0	0	0
chr13	107071162	112556704	5485543	*	FP	none,genocanyon,genoskyline,gpa,sug,eugene	1	1	0	1	1	1	0	0	0	0	0	1	0	0	0
chr13	112782064	113782064	1000001	*	FP	none	1	0	0	0	0	0	0	0	0	0	0	0	0	0	0
chr13	114025079	115025079	1000001	*	FP	none,utmost	1	0	0	0	0	0	0	0	0	0	0	0	0	0	1
chr3	486081	10245043	9758963	*	FP	none,genocanyon,gpa,sug,eugene	1	1	0	0	1	1	0	0	0	0	0	1	0	0	0
chr3	10260837	15682133	5421297	*	FP	none,genocanyon,gpa,sug,eugene	1	1	0	0	1	1	0	0	0	0	0	1	0	0	0
chr3	15913771	17997038	2083268	*	FP	none,genocanyon	1	1	0	0	0	0	0	0	0	0	0	0	0	0	0
chr3	18919624	20584345	1664722	*	FP	none	1	0	0	0	0	0	0	0	0	0	0	0	0	0	0
chr3	20886033	22421416	1535384	*	FP	none,sug	1	0	0	0	1	0	0	0	0	0	0	0	0	0	0
chr3	22796284	23796284	1000001	*	FP	none	1	0	0	0	0	0	0	0	0	0	0	0	0	0	0
chr3	24167385	26323003	2155619	*	FP	none	1	0	0	0	0	0	0	0	0	0	0	0	0	0	0
chr3	26611007	27611007	1000001	*	FP	none	1	0	0	0	0	0	0	0	0	0	0	0	0	0	0
chr3	27710738	28710738	1000001	*	FP	none	1	0	0	0	0	0	0	0	0	0	0	0	0	0	0
chr3	28862992	29862992	1000001	*	FP	none,genocanyon	1	1	0	0	0	0	0	0	0	0	0	0	0	0	0
chr3	30163450	31163450	1000001	*	FP	none	1	0	0	0	0	0	0	0	0	0	0	0	0	0	0
chr3	31572080	34113420	2541341	*	FP	none,genocanyon	1	1	0	0	0	0	0	0	0	0	0	0	0	0	0
chr3	34113533	40118828	6005296	*	FP	none,genocanyon,sug,eugene	1	1	0	0	1	0	0	0	0	0	0	1	0	0	0
chr3	40523133	41523133	1000001	*	FP	none	1	0	0	0	0	0	0	0	0	0	0	0	0	0	0
chr3	41609527	42609527	1000001	*	FP	none	1	0	0	0	0	0	0	0	0	0	0	0	0	0	0
chr3	42629496	46750108	4120613	*	FP	none,genocanyon,sug,eugene	1	1	0	0	1	0	0	0	0	0	0	1	0	0	0
chr3	47399878	53431162	6031285	*	FP	none,genocanyon,gpa,sug,fgwas,eugene	1	1	0	0	1	1	1	0	0	0	0	1	0	0	0
chr3	54039155	55877117	1837963	*	FP	none,genocanyon,sug	1	1	0	0	1	0	0	0	0	0	0	0	0	0	0
chr3	59305225	60305225	1000001	*	FP	none,genocanyon	1	1	0	0	0	0	0	0	0	0	0	0	0	0	0
chr3	60313188	67509511	7196324	*	FP	none,genocanyon,sug,eugene	1	1	0	0	1	0	0	0	0	0	0	1	0	0	0
chr3	68043110	74871590	6828481	*	FP	none,genocanyon,gpa,sug	1	1	0	0	1	1	0	0	0	0	0	0	0	0	0
chr3	75090960	77999711	2908752	*	FP	none	1	0	0	0	0	0	0	0	0	0	0	0	0	0	0
chr3	78152132	79811806	1659675	*	FP	none	1	0	0	0	0	0	0	0	0	0	0	0	0	0	0
chr3	81487272	83434271	1947000	*	FP	none	1	0	0	0	0	0	0	0	0	0	0	0	0	0	0
chr3	83502573	88435064	4932492	*	FP	none,genocanyon,eugene	1	1	0	0	0	0	0	0	0	0	0	1	0	0	0
chr3	88697255	89697255	1000001	*	FP	none	1	0	0	0	0	0	0	0	0	0	0	0	0	0	0
chr3	95986372	96986372	1000001	*	FP	none	1	0	0	0	0	0	0	0	0	0	0	0	0	0	0
chr3	97105968	98999528	1893561	*	FP	none,genocanyon,gpa,sug,fgwas,eugene	1	1	0	0	1	1	1	0	0	0	0	1	0	0	0
chr3	99775788	100775788	1000001	*	FP	none,eugene	1	0	0	0	0	0	0	0	0	0	0	1	0	0	0
chr3	101024641	103855684	2831044	*	FP	none	1	0	0	0	0	0	0	0	0	0	0	0	0	0	0
chr3	103944537	106700822	2756286	*	FP	none,genocanyon	1	1	0	0	0	0	0	0	0	0	0	0	0	0	0
chr3	106745051	108344726	1599676	*	FP	none,genocanyon,gpa,sug	1	1	0	0	1	1	0	0	0	0	0	0	0	0	0
chr3	108368481	109963132	1594652	*	FP	none	1	0	0	0	0	0	0	0	0	0	0	0	0	0	0
chr3	110658241	116617198	5958958	*	FP	none,genocanyon,gpa,sug	1	1	0	0	1	1	0	0	0	0	0	0	0	0	0
chr3	116624245	118162916	1538672	*	FP	none	1	0	0	0	0	0	0	0	0	0	0	0	0	0	0
chr3	118236623	119236623	1000001	*	FP	none	1	0	0	0	0	0	0	0	0	0	0	0	0	0	0
chr3	119309876	122476532	3166657	*	FP	none,genocanyon,eugene,utmost	1	1	0	0	0	0	0	0	0	0	0	1	0	0	1
chr3	124923939	126853745	1929807	*	FP	none,genocanyon,gpa,eugene	1	1	0	0	0	1	0	0	0	0	0	1	0	0	0
chr3	126894684	127894684	1000001	*	FP	none,genocanyon,sug,fgwas,eugene,utmost	1	1	0	0	1	0	1	0	0	0	0	1	0	0	1
chr3	128676187	132275658	3599472	*	FP	none,genocanyon,sug,eugene,utmost	1	1	0	0	1	0	0	0	0	0	0	1	0	0	1
chr3	132539743	135271302	2731560	*	FP	none,genocanyon,gpa,sug,eugene	1	1	0	0	1	1	0	0	0	0	0	1	0	0	0
chr3	136308571	140539882	4231312	*	FP	none,genocanyon,eugene	1	1	0	0	0	0	0	0	0	0	0	1	0	0	0
chr3	141134493	142134493	1000001	*	FP	none,genocanyon	1	1	0	0	0	0	0	0	0	0	0	0	0	0	0
chr3	142344862	143872106	1527245	*	FP	none,genocanyon,fgwas	1	1	0	0	0	0	1	0	0	0	0	0	0	0	0
chr3	144169704	145169704	1000001	*	FP	none	1	0	0	0	0	0	0	0	0	0	0	0	0	0	0
chr3	145674163	152189644	6515482	*	FP	none,genocanyon,gpa,sug,eugene	1	1	0	0	1	1	0	0	0	0	0	1	0	0	0
chr3	153072355	155301369	2229015	*	FP	none,genocanyon,sug,eugene	1	1	0	0	1	0	0	0	0	0	0	1	0	0	0
chr3	155655390	156655390	1000001	*	FP	none,genocanyon	1	1	0	0	0	0	0	0	0	0	0	0	0	0	0
chr3	156893413	161323775	4430363	*	FP	none,genocanyon,sug,eugene	1	1	0	0	1	0	0	0	0	0	0	1	0	0	0
chr3	161625966	162625966	1000001	*	FP	none	1	0	0	0	0	0	0	0	0	0	0	0	0	0	0
chr3	163052883	164671804	1618922	*	FP	none	1	0	0	0	0	0	0	0	0	0	0	0	0	0	0
chr3	165962701	166962701	1000001	*	FP	none,sug	1	0	0	0	1	0	0	0	0	0	0	0	0	0	0
chr3	167601644	170512789	2911146	*	FP	none,genocanyon,gpa,sug	1	1	0	0	1	1	0	0	0	0	0	0	0	0	0
chr3	170519794	179931979	9412186	*	FP	none,genocanyon,gpa,sug,eugene	1	1	0	0	1	1	0	0	0	0	0	1	0	0	0
chr3	181671024	184173780	2502757	*	FP	none,genocanyon,gpa,sug,lieqtl,coloc,eugene,sherlock,twas	1	1	1	0	1	1	0	1	0	0	1	1	0	1	0
chr3	184174542	190029264	5854723	*	FP	none,genocanyon,gpa	1	1	0	0	0	1	0	0	0	0	0	0	0	0	0
chr3	190065888	197997127	7931240	*	FP	none,genocanyon,gpa,sug,eugene	1	1	0	0	1	1	0	0	0	0	0	1	0	0	0
chr16	30967	2489810	2458844	*	FP	none,genocanyon,genoskyline,gpa,sug,eugene,sherlock	1	1	0	1	1	1	0	0	0	0	0	1	0	1	0
chr16	2502883	4895241	2392359	*	FP	none,genocanyon,genoskyline,gpa,eugene,utmost	1	1	0	1	0	1	0	0	0	0	0	1	0	0	1
chr16	5091106	8303114	3212009	*	FP	none,genocanyon,sug	1	1	0	0	1	0	0	0	0	0	0	0	0	0	0
chr16	8538761	9538761	1000001	*	FP	none,genocanyon,genoskyline,gpa,sug	1	1	0	1	1	1	0	0	0	0	0	0	0	0	0
chr16	10194803	14957853	4763051	*	FP	none,genocanyon,genoskyline,gpa,sug	1	1	0	1	1	1	0	0	0	0	0	0	0	0	0
chr16	14988780	16720702	1731923	*	FP	none,genocanyon,genoskyline,gpa,eugene	1	1	0	1	0	1	0	0	0	0	0	1	0	0	0
chr16	17056201	18056201	1000001	*	FP	none,genocanyon,genoskyline	1	1	0	1	0	0	0	0	0	0	0	0	0	0	0
chr16	18125727	23658288	5532562	*	FP	none,genocanyon,genoskyline,sug	1	1	0	1	1	0	0	0	0	0	0	0	0	0	0
chr16	23689791	25261046	1571256	*	FP	none,genocanyon,genoskyline,eugene	1	1	0	1	0	0	0	0	0	0	0	1	0	0	0
chr16	25332916	26332916	1000001	*	FP	none,gpa	1	0	0	0	0	1	0	0	0	0	0	0	0	0	0
chr16	26758574	28266864	1508291	*	FP	none,genocanyon,genoskyline	1	1	0	1	0	0	0	0	0	0	0	0	0	0	0
chr16	28523966	29523966	1000001	*	FP	none,genocanyon,genoskyline,coloc	1	1	0	1	0	0	0	1	0	0	0	0	0	0	0
chr16	30258743	33404175	3145433	*	FP	none,genocanyon,genoskyline,gpa,sug,eugene	1	1	0	1	1	1	0	0	0	0	0	1	0	0	0
chr16	47795307	48795307	1000001	*	FP	none,genocanyon,genoskyline,eugene	1	1	0	1	0	0	0	0	0	0	0	1	0	0	0
chr16	48957919	55987721	7029803	*	FP	none,genocanyon,genoskyline,gpa,sug,eugene	1	1	0	1	1	1	0	0	0	0	0	1	0	0	0
chr16	56075420	59278962	3203543	*	FP	none,genocanyon,genoskyline,sug,eugene	1	1	0	1	1	0	0	0	0	0	0	1	0	0	0
chr16	61042217	62758357	1716141	*	FP	none,genocanyon,sug	1	1	0	0	1	0	0	0	0	0	0	0	0	0	0
chr16	62948116	65568682	2620567	*	FP	none,genocanyon,sug	1	1	0	0	1	0	0	0	0	0	0	0	0	0	0
chr16	65926653	68872772	2946120	*	FP	none,genocanyon,genoskyline,gpa,sug,eugene,jepeg	1	1	0	1	1	1	0	0	0	1	0	1	0	0	0
chr16	69275500	72431032	3155533	*	FP	none,genocanyon,genoskyline,gpa,sug,eugene	1	1	0	1	1	1	0	0	0	0	0	1	0	0	0
chr16	72436258	76197141	3760884	*	FP	none,genocanyon,genoskyline	1	1	0	1	0	0	0	0	0	0	0	0	0	0	0
chr16	76269008	81790616	5521609	*	FP	none,genocanyon,genoskyline,gpa,eugene,utmost	1	1	0	1	0	1	0	0	0	0	0	1	0	0	1
chr16	82248908	85081822	2832915	*	FP	none,genocanyon,genoskyline,gpa,sug	1	1	0	1	1	1	0	0	0	0	0	0	0	0	0
chr16	85206633	86790813	1584181	*	FP	none,genocanyon,genoskyline,gpa,sug,eugene	1	1	0	1	1	1	0	0	0	0	0	1	0	0	0
chr16	87341312	88341312	1000001	*	FP	none,genocanyon,genoskyline,eugene	1	1	0	1	0	0	0	0	0	0	0	1	0	0	0
chr16	89040241	90574603	1534363	*	FP	none,genocanyon,genoskyline,gpa,sug,fgwas,eugene,smr,utmost	1	1	0	1	1	1	1	0	0	0	0	1	1	0	1
chr17	1	4315031	4315031	*	FP	none,genocanyon,genoskyline,gpa,sug,fgwas,eugene	1	1	0	1	1	1	1	0	0	0	0	1	0	0	0
chr17	4890998	5890998	1000001	*	FP	none,gpa,eugene	1	0	0	0	0	1	0	0	0	0	0	1	0	0	0
chr17	5958023	12028721	6070699	*	FP	none,genocanyon,genoskyline,gpa,sug,eugene,moloc	1	1	0	1	1	1	0	0	1	0	0	1	0	0	0
chr17	12316900	13316900	1000001	*	FP	none	1	0	0	0	0	0	0	0	0	0	0	0	0	0	0
chr17	13404811	16363774	2958964	*	FP	none,genocanyon,genoskyline,sug,fgwas,eugene	1	1	0	1	1	0	1	0	0	0	0	1	0	0	0
chr17	17353900	19721564	2367665	*	FP	none,eugene,utmost	1	0	0	0	0	0	0	0	0	0	0	1	0	0	1
chr17	19853593	22754367	2900775	*	FP	none,genocanyon,genoskyline,gpa,sug,lieqtl,eugene,sherlock,smr,twas,utmost	1	1	1	1	1	1	0	0	0	0	1	1	1	1	1
chr17	25773607	26773607	1000001	*	FP	none,genocanyon,genoskyline,gpa	1	1	0	1	0	1	0	0	0	0	0	0	0	0	0
chr17	29392894	33890331	4497438	*	FP	none,genocanyon,genoskyline,eugene,utmost	1	1	0	1	0	0	0	0	0	0	0	1	0	0	1
chr17	35502960	39772788	4269829	*	FP	none,genocanyon,genoskyline,gpa,sug,fgwas,coloc,eugene,moloc,sherlock,twas,utmost	1	1	0	1	1	1	1	1	1	0	1	1	0	1	1
chr17	39803315	42436351	2633037	*	FP	none,genocanyon,genoskyline,gpa,sug,eugene,twas,utmost	1	1	0	1	1	1	0	0	0	0	1	1	0	0	1
chr17	42514380	43514380	1000001	*	FP	none,genocanyon,genoskyline,gpa,sug,eugene,utmost	1	1	0	1	1	1	0	0	0	0	0	1	0	0	1
chr17	44348438	45348438	1000001	*	FP	none,genocanyon,genoskyline,gpa,sug,utmost	1	1	0	1	1	1	0	0	0	0	0	0	0	0	1
chr17	45678107	54930380	9252274	*	FP	none,genocanyon,genoskyline,sug	1	1	0	1	1	0	0	0	0	0	0	0	0	0	0
chr17	55625274	59809085	4183812	*	FP	none,genocanyon,genoskyline,gpa,sug,eugene	1	1	0	1	1	1	0	0	0	0	0	1	0	0	0
chr17	60001708	61001708	1000001	*	FP	none	1	0	0	0	0	0	0	0	0	0	0	0	0	0	0
chr17	61243894	62243894	1000001	*	FP	none,genocanyon,genoskyline,eugene	1	1	0	1	0	0	0	0	0	0	0	1	0	0	0
chr17	62832955	69608749	6775795	*	FP	none,genocanyon,genoskyline,gpa,sug,eugene	1	1	0	1	1	1	0	0	0	0	0	1	0	0	0
chr17	70174680	71769385	1594706	*	FP	none,eugene	1	0	0	0	0	0	0	0	0	0	0	1	0	0	0
chr17	72085818	75921937	3836120	*	FP	none,genocanyon,genoskyline,fgwas,eugene	1	1	0	1	0	0	1	0	0	0	0	1	0	0	0
chr17	76016218	77016218	1000001	*	FP	none,genocanyon,genoskyline,gpa,eugene	1	1	0	1	0	1	0	0	0	0	0	1	0	0	0
chr17	77254239	78900558	1646320	*	FP	none,genocanyon,genoskyline,sug	1	1	0	1	1	0	0	0	0	0	0	0	0	0	0
chr17	78910256	80411049	1500794	*	FP	none,utmost	1	0	0	0	0	0	0	0	0	0	0	0	0	0	1
chr17	80547422	81547422	1000001	*	FP	none	1	0	0	0	0	0	0	0	0	0	0	0	0	0	0
chr5	1	806903	806903	*	FP	none,genocanyon,utmost	1	1	0	0	0	0	0	0	0	0	0	0	0	0	1
chr5	1173370	2861884	1688515	*	FP	none,genocanyon,sug	1	1	0	0	1	0	0	0	0	0	0	0	0	0	0
chr5	3158603	4158603	1000001	*	FP	none,genocanyon	1	1	0	0	0	0	0	0	0	0	0	0	0	0	0
chr5	4215149	5215149	1000001	*	FP	none,genocanyon	1	1	0	0	0	0	0	0	0	0	0	0	0	0	0
chr5	5369844	8150598	2780755	*	FP	none,genocanyon	1	1	0	0	0	0	0	0	0	0	0	0	0	0	0
chr5	8931064	11919427	2988364	*	FP	none,genocanyon	1	1	0	0	0	0	0	0	0	0	0	0	0	0	0
chr5	12831153	17506364	4675212	*	FP	none,genocanyon	1	1	0	0	0	0	0	0	0	0	0	0	0	0	0
chr5	17956495	21359902	3403408	*	FP	none,genocanyon	1	1	0	0	0	0	0	0	0	0	0	0	0	0	0
chr5	22280698	23280698	1000001	*	FP	none	1	0	0	0	0	0	0	0	0	0	0	0	0	0	0
chr5	24045900	25045900	1000001	*	FP	none,genocanyon	1	1	0	0	0	0	0	0	0	0	0	0	0	0	0
chr5	25322894	28451426	3128533	*	FP	none,sug	1	0	0	0	1	0	0	0	0	0	0	0	0	0	0
chr5	28701679	29701679	1000001	*	FP	none	1	0	0	0	0	0	0	0	0	0	0	0	0	0	0
chr5	30328513	31328513	1000001	*	FP	none	1	0	0	0	0	0	0	0	0	0	0	0	0	0	0
chr5	31381139	32899443	1518305	*	FP	none,genocanyon,genoskyline,gpa,sug	1	1	0	1	1	1	0	0	0	0	0	0	0	0	0
chr5	32959683	33959683	1000001	*	FP	none	1	0	0	0	0	0	0	0	0	0	0	0	0	0	0
chr5	34536997	35536997	1000001	*	FP	none,genocanyon	1	1	0	0	0	0	0	0	0	0	0	0	0	0	0
chr5	35965315	36965315	1000001	*	FP	none,genocanyon	1	1	0	0	0	0	0	0	0	0	0	0	0	0	0
chr5	37108851	39501502	2392652	*	FP	none,genocanyon,sug,eugene	1	1	0	0	1	0	0	0	0	0	0	1	0	0	0
chr5	39506478	41849485	2343008	*	FP	none,genocanyon,genoskyline,gpa,eugene	1	1	0	1	0	1	0	0	0	0	0	1	0	0	0
chr5	42171743	43876131	1704389	*	FP	none	1	0	0	0	0	0	0	0	0	0	0	0	0	0	0
chr5	44900496	45900496	1000001	*	FP	none	1	0	0	0	0	0	0	0	0	0	0	0	0	0	0
chr5	50041144	51041144	1000001	*	FP	none	1	0	0	0	0	0	0	0	0	0	0	0	0	0	0
chr5	51194053	54373310	3179258	*	FP	none,genocanyon,genoskyline,gpa,sug,eugene	1	1	0	1	1	1	0	0	0	0	0	1	0	0	0
chr5	54635680	60027547	5391868	*	FP	none,genocanyon,genoskyline,sug	1	1	0	1	1	0	0	0	0	0	0	0	0	0	0
chr5	61776620	62776620	1000001	*	FP	none	1	0	0	0	0	0	0	0	0	0	0	0	0	0	0
chr5	62979554	65404525	2424972	*	FP	none,moloc	1	0	0	0	0	0	0	0	1	0	0	0	0	0	0
chr5	65992412	67693520	1701109	*	FP	none	1	0	0	0	0	0	0	0	0	0	0	0	0	0	0
chr5	67985005	68985005	1000001	*	FP	none,genocanyon	1	1	0	0	0	0	0	0	0	0	0	0	0	0	0
chr5	71103561	72103561	1000001	*	FP	none,genocanyon,genoskyline	1	1	0	1	0	0	0	0	0	0	0	0	0	0	0
chr5	72470570	73470570	1000001	*	FP	none,eugene	1	0	0	0	0	0	0	0	0	0	0	1	0	0	0
chr5	73762866	75529784	1766919	*	FP	none,genocanyon,genoskyline,gpa,sug,eugene	1	1	0	1	1	1	0	0	0	0	0	1	0	0	0
chr5	77164872	78164872	1000001	*	FP	none,genocanyon,genoskyline,sug	1	1	0	1	1	0	0	0	0	0	0	0	0	0	0
chr5	78268166	80966768	2698603	*	FP	none,genocanyon,gpa,eugene	1	1	0	0	0	1	0	0	0	0	0	1	0	0	0
chr5	81074210	85320420	4246211	*	FP	none,genocanyon,genoskyline	1	1	0	1	0	0	0	0	0	0	0	0	0	0	0
chr5	85560607	87209046	1648440	*	FP	none,genocanyon,genoskyline	1	1	0	1	0	0	0	0	0	0	0	0	0	0	0
chr5	88238511	90560258	2321748	*	FP	none,genocanyon,genoskyline	1	1	0	1	0	0	0	0	0	0	0	0	0	0	0
chr5	90583059	91583059	1000001	*	FP	none	1	0	0	0	0	0	0	0	0	0	0	0	0	0	0
chr5	91903057	92903057	1000001	*	FP	none	1	0	0	0	0	0	0	0	0	0	0	0	0	0	0
chr5	93942761	94942761	1000001	*	FP	none	1	0	0	0	0	0	0	0	0	0	0	0	0	0	0
chr5	95172477	97490233	2317757	*	FP	none	1	0	0	0	0	0	0	0	0	0	0	0	0	0	0
chr5	97767017	98767017	1000001	*	FP	none,genocanyon,genoskyline	1	1	0	1	0	0	0	0	0	0	0	0	0	0	0
chr5	99661781	100661781	1000001	*	FP	none	1	0	0	0	0	0	0	0	0	0	0	0	0	0	0
chr5	101559812	105423632	3863821	*	FP	none,genocanyon,genoskyline,sug	1	1	0	1	1	0	0	0	0	0	0	0	0	0	0
chr5	105494557	106494557	1000001	*	FP	none,sug	1	0	0	0	1	0	0	0	0	0	0	0	0	0	0
chr5	106872340	109003266	2130927	*	FP	none	1	0	0	0	0	0	0	0	0	0	0	0	0	0	0
chr5	109424775	111561881	2137107	*	FP	none,genocanyon,genoskyline,gpa,sug	1	1	0	1	1	1	0	0	0	0	0	0	0	0	0
chr5	111813801	113384483	1570683	*	FP	none	1	0	0	0	0	0	0	0	0	0	0	0	0	0	0
chr5	113507504	114507504	1000001	*	FP	none	1	0	0	0	0	0	0	0	0	0	0	0	0	0	0
chr5	114670592	117545514	2874923	*	FP	none,genocanyon	1	1	0	0	0	0	0	0	0	0	0	0	0	0	0
chr5	117602815	119883961	2281147	*	FP	none,genoskyline	1	0	0	1	0	0	0	0	0	0	0	0	0	0	0
chr5	120246542	121963656	1717115	*	FP	none	1	0	0	0	0	0	0	0	0	0	0	0	0	0	0
chr5	122239920	123817310	1577391	*	FP	none	1	0	0	0	0	0	0	0	0	0	0	0	0	0	0
chr5	123914491	124914491	1000001	*	FP	none	1	0	0	0	0	0	0	0	0	0	0	0	0	0	0
chr5	125108429	126708847	1600419	*	FP	none,gpa	1	0	0	0	0	1	0	0	0	0	0	0	0	0	0
chr5	126766706	127766706	1000001	*	FP	none,genocanyon	1	1	0	0	0	0	0	0	0	0	0	0	0	0	0
chr5	128890587	130417070	1526484	*	FP	none,genocanyon,gpa,sug	1	1	0	0	1	1	0	0	0	0	0	0	0	0	0
chr5	132087068	133741120	1654053	*	FP	none,genocanyon	1	1	0	0	0	0	0	0	0	0	0	0	0	0	0
chr5	134202273	135974817	1772545	*	FP	none,genocanyon,genoskyline,gpa,sug,coloc,eugene,sherlock	1	1	0	1	1	1	0	1	0	0	0	1	0	1	0
chr5	136165072	140217311	4052240	*	FP	none,genocanyon,genoskyline,eugene	1	1	0	1	0	0	0	0	0	0	0	1	0	0	0
chr5	140793417	145845429	5052013	*	FP	none,genocanyon,genoskyline,sug	1	1	0	1	1	0	0	0	0	0	0	0	0	0	0
chr5	145937628	146937628	1000001	*	FP	none	1	0	0	0	0	0	0	0	0	0	0	0	0	0	0
chr5	147271296	151739095	4467800	*	FP	none,genocanyon	1	1	0	0	0	0	0	0	0	0	0	0	0	0	0
chr5	151752509	152752509	1000001	*	FP	none	1	0	0	0	0	0	0	0	0	0	0	0	0	0	0
chr5	152869307	158549549	5680243	*	FP	none,genocanyon,genoskyline,gpa	1	1	0	1	0	1	0	0	0	0	0	0	0	0	0
chr5	159643764	161153832	1510069	*	FP	none	1	0	0	0	0	0	0	0	0	0	0	0	0	0	0
chr5	161819606	162819606	1000001	*	FP	none	1	0	0	0	0	0	0	0	0	0	0	0	0	0	0
chr5	163011740	164011740	1000001	*	FP	none	1	0	0	0	0	0	0	0	0	0	0	0	0	0	0
chr5	164558915	169129519	4570605	*	FP	none,genocanyon,gpa	1	1	0	0	0	1	0	0	0	0	0	0	0	0	0
chr5	169259021	170259021	1000001	*	FP	none,genocanyon,genoskyline,eugene	1	1	0	1	0	0	0	0	0	0	0	1	0	0	0
chr5	170265329	173791347	3526019	*	FP	none,genocanyon,genoskyline,gpa,eugene,jepeg	1	1	0	1	0	1	0	0	0	1	0	1	0	0	0
chr5	174182672	176108144	1925473	*	FP	none,genocanyon,eugene	1	1	0	0	0	0	0	0	0	0	0	1	0	0	0
chr5	176192265	180940697	4748433	*	FP	none,genocanyon,genoskyline,gpa,sug,eugene	1	1	0	1	1	1	0	0	0	0	0	1	0	0	0
chr4	1	2913832	2913832	*	FP	none,genocanyon,genoskyline,gpa,sug,coloc,eugene,jepeg,smr	1	1	0	1	1	1	0	1	0	1	0	1	1	0	0
chr4	4398330	6129224	1730895	*	FP	none,genocanyon,sug	1	1	0	0	1	0	0	0	0	0	0	0	0	0	0
chr4	7500343	11843808	4343466	*	FP	none,genocanyon,genoskyline	1	1	0	1	0	0	0	0	0	0	0	0	0	0	0
chr4	12028563	14374709	2346147	*	FP	none,genocanyon,gpa,sug	1	1	0	0	1	1	0	0	0	0	0	0	0	0	0
chr4	14414978	17620844	3205867	*	FP	none,genocanyon,genoskyline,gpa,sug,eugene	1	1	0	1	1	1	0	0	0	0	0	1	0	0	0
chr4	18225148	19225148	1000001	*	FP	none	1	0	0	0	0	0	0	0	0	0	0	0	0	0	0
chr4	19966658	20966658	1000001	*	FP	none,genocanyon	1	1	0	0	0	0	0	0	0	0	0	0	0	0	0
chr4	20998027	21998027	1000001	*	FP	none	1	0	0	0	0	0	0	0	0	0	0	0	0	0	0
chr4	22011632	23825479	1813848	*	FP	none,genocanyon,genoskyline	1	1	0	1	0	0	0	0	0	0	0	0	0	0	0
chr4	23841656	26345707	2504052	*	FP	none,genocanyon	1	1	0	0	0	0	0	0	0	0	0	0	0	0	0
chr4	26855061	27855061	1000001	*	FP	none,genocanyon	1	1	0	0	0	0	0	0	0	0	0	0	0	0	0
chr4	27972504	28972504	1000001	*	FP	none,genocanyon	1	1	0	0	0	0	0	0	0	0	0	0	0	0	0
chr4	29086561	31518442	2431882	*	FP	none	1	0	0	0	0	0	0	0	0	0	0	0	0	0	0
chr4	33391419	34391419	1000001	*	FP	none	1	0	0	0	0	0	0	0	0	0	0	0	0	0	0
chr4	35277219	36277219	1000001	*	FP	none,genocanyon,genoskyline	1	1	0	1	0	0	0	0	0	0	0	0	0	0	0
chr4	36445942	37445942	1000001	*	FP	none	1	0	0	0	0	0	0	0	0	0	0	0	0	0	0
chr4	37541108	42461750	4920643	*	FP	none,genocanyon,genoskyline,gpa,sug,eugene	1	1	0	1	1	1	0	0	0	0	0	1	0	0	0
chr4	42489672	43489672	1000001	*	FP	none	1	0	0	0	0	0	0	0	0	0	0	0	0	0	0
chr4	43995114	47597635	3602522	*	FP	none,gpa	1	0	0	0	0	1	0	0	0	0	0	0	0	0	0
chr4	47682538	49539188	1856651	*	FP	none,genocanyon,genoskyline,gpa,sug	1	1	0	1	1	1	0	0	0	0	0	0	0	0	0
chr4	52689535	54253519	1563985	*	FP	none,genocanyon,genoskyline	1	1	0	1	0	0	0	0	0	0	0	0	0	0	0
chr4	54367089	56800759	2433671	*	FP	none,genocanyon,genoskyline,gpa,sug,eugene	1	1	0	1	1	1	0	0	0	0	0	1	0	0	0
chr4	57851741	58851741	1000001	*	FP	none,genocanyon	1	1	0	0	0	0	0	0	0	0	0	0	0	0	0
chr4	58993558	61174812	2181255	*	FP	none,genoskyline	1	0	0	1	0	0	0	0	0	0	0	0	0	0	0
chr4	61557982	63162527	1604546	*	FP	none,genocanyon	1	1	0	0	0	0	0	0	0	0	0	0	0	0	0
chr4	63879226	64879226	1000001	*	FP	none	1	0	0	0	0	0	0	0	0	0	0	0	0	0	0
chr4	65607905	68517958	2910054	*	FP	none,genocanyon,genoskyline,sug	1	1	0	1	1	0	0	0	0	0	0	0	0	0	0
chr4	68666614	69666614	1000001	*	FP	none	1	0	0	0	0	0	0	0	0	0	0	0	0	0	0
chr4	70079909	71079909	1000001	*	FP	none,genocanyon	1	1	0	0	0	0	0	0	0	0	0	0	0	0	0
chr4	71102155	72767137	1664983	*	FP	none,genocanyon,genoskyline	1	1	0	1	0	0	0	0	0	0	0	0	0	0	0
chr4	72811027	73811027	1000001	*	FP	none,genocanyon	1	1	0	0	0	0	0	0	0	0	0	0	0	0	0
chr4	74001254	75001254	1000001	*	FP	none,genocanyon,genoskyline,sug	1	1	0	1	1	0	0	0	0	0	0	0	0	0	0
chr4	75033686	76033686	1000001	*	FP	none,genocanyon,genoskyline	1	1	0	1	0	0	0	0	0	0	0	0	0	0	0
chr4	76609068	78165427	1556360	*	FP	none,genocanyon,genoskyline,sug	1	1	0	1	1	0	0	0	0	0	0	0	0	0	0
chr4	80370082	81370082	1000001	*	FP	none,genocanyon	1	1	0	0	0	0	0	0	0	0	0	0	0	0	0
chr4	82570281	87856623	5286343	*	FP	none,genocanyon,genoskyline,gpa,sug,eugene	1	1	0	1	1	1	0	0	0	0	0	1	0	0	0
chr4	88002024	91252294	3250271	*	FP	none,genocanyon,genoskyline,gpa,sug	1	1	0	1	1	1	0	0	0	0	0	0	0	0	0
chr4	91588401	94524426	2936026	*	FP	none,genocanyon	1	1	0	0	0	0	0	0	0	0	0	0	0	0	0
chr4	95620272	99154685	3534414	*	FP	none,genocanyon	1	1	0	0	0	0	0	0	0	0	0	0	0	0	0
chr4	99494405	101779442	2285038	*	FP	none,genocanyon,genoskyline,gpa,sug,eugene	1	1	0	1	1	1	0	0	0	0	0	1	0	0	0
chr4	103239213	106020020	2780808	*	FP	none,genocanyon,genoskyline,eugene,utmost	1	1	0	1	0	0	0	0	0	0	0	1	0	0	1
chr4	106953856	107953856	1000001	*	FP	none,genocanyon,genoskyline	1	1	0	1	0	0	0	0	0	0	0	0	0	0	0
chr4	108038363	110387561	2349199	*	FP	none,genocanyon,genoskyline	1	1	0	1	0	0	0	0	0	0	0	0	0	0	0
chr4	110511602	111511602	1000001	*	FP	none,genocanyon,genoskyline	1	1	0	1	0	0	0	0	0	0	0	0	0	0	0
chr4	112815562	113815562	1000001	*	FP	none	1	0	0	0	0	0	0	0	0	0	0	0	0	0	0
chr4	113964539	114964539	1000001	*	FP	none,genocanyon,genoskyline,eugene	1	1	0	1	0	0	0	0	0	0	0	1	0	0	0
chr4	115361969	118207900	2845932	*	FP	none	1	0	0	0	0	0	0	0	0	0	0	0	0	0	0
chr4	118634308	121756035	3121728	*	FP	none,genocanyon,genoskyline,gpa,sug,fgwas,eugene	1	1	0	1	1	1	1	0	0	0	0	1	0	0	0
chr4	121757942	122757942	1000001	*	FP	none,genocanyon,genoskyline,sug	1	1	0	1	1	0	0	0	0	0	0	0	0	0	0
chr4	123426084	124927416	1501333	*	FP	none,genocanyon,genoskyline,gpa,sug	1	1	0	1	1	1	0	0	0	0	0	0	0	0	0
chr4	125260524	126260524	1000001	*	FP	none	1	0	0	0	0	0	0	0	0	0	0	0	0	0	0
chr4	127085928	128085928	1000001	*	FP	none,genocanyon	1	1	0	0	0	0	0	0	0	0	0	0	0	0	0
chr4	128348329	130222804	1874476	*	FP	none,genocanyon,genoskyline,eugene	1	1	0	1	0	0	0	0	0	0	0	1	0	0	0
chr4	131398812	134090305	2691494	*	FP	none	1	0	0	0	0	0	0	0	0	0	0	0	0	0	0
chr4	134185895	135749929	1564035	*	FP	none,genocanyon	1	1	0	0	0	0	0	0	0	0	0	0	0	0	0
chr4	136142620	139576632	3434013	*	FP	none,genocanyon,sug	1	1	0	0	1	0	0	0	0	0	0	0	0	0	0
chr4	139796324	141484821	1688498	*	FP	none,genocanyon,genoskyline	1	1	0	1	0	0	0	0	0	0	0	0	0	0	0
chr4	142079926	143826714	1746789	*	FP	none,genocanyon,genoskyline,gpa,fgwas	1	1	0	1	0	1	1	0	0	0	0	0	0	0	0
chr4	143865887	145550621	1684735	*	FP	none,genocanyon	1	1	0	0	0	0	0	0	0	0	0	0	0	0	0
chr4	145867416	146867416	1000001	*	FP	none,genocanyon	1	1	0	0	0	0	0	0	0	0	0	0	0	0	0
chr4	148228123	150394559	2166437	*	FP	none,genocanyon,genoskyline,gpa,sug	1	1	0	1	1	1	0	0	0	0	0	0	0	0	0
chr4	150859671	154350644	3490974	*	FP	none,genocanyon,genoskyline,eugene	1	1	0	1	0	0	0	0	0	0	0	1	0	0	0
chr4	155069558	156583983	1514426	*	FP	none,genocanyon,eugene,jepeg	1	1	0	0	0	0	0	0	0	1	0	1	0	0	0
chr4	156671979	159894524	3222546	*	FP	none,genocanyon,genoskyline,sug	1	1	0	1	1	0	0	0	0	0	0	0	0	0	0
chr4	161319360	162319360	1000001	*	FP	none	1	0	0	0	0	0	0	0	0	0	0	0	0	0	0
chr4	163303127	164303127	1000001	*	FP	none	1	0	0	0	0	0	0	0	0	0	0	0	0	0	0
chr4	164597149	165597149	1000001	*	FP	none	1	0	0	0	0	0	0	0	0	0	0	0	0	0	0
chr4	166349561	167349561	1000001	*	FP	none	1	0	0	0	0	0	0	0	0	0	0	0	0	0	0
chr4	167379854	168379854	1000001	*	FP	none	1	0	0	0	0	0	0	0	0	0	0	0	0	0	0
chr4	169223699	170223699	1000001	*	FP	none,genocanyon	1	1	0	0	0	0	0	0	0	0	0	0	0	0	0
chr4	170226639	172094587	1867949	*	FP	none,genocanyon,genoskyline	1	1	0	1	0	0	0	0	0	0	0	0	0	0	0
chr4	172596756	179368724	6771969	*	FP	none,genocanyon,genoskyline	1	1	0	1	0	0	0	0	0	0	0	0	0	0	0
chr4	179957291	181821133	1863843	*	FP	none	1	0	0	0	0	0	0	0	0	0	0	0	0	0	0
chr4	182122142	183807957	1685816	*	FP	none,genocanyon	1	1	0	0	0	0	0	0	0	0	0	0	0	0	0
chr4	185168346	187635230	2466885	*	FP	none,genocanyon,genoskyline,gpa,sug,coloc,eugene	1	1	0	1	1	1	0	1	0	0	0	1	0	0	0
chr4	187796620	190827701	3031082	*	FP	none,genocanyon	1	1	0	0	0	0	0	0	0	0	0	0	0	0	0
chr10	125195	2624908	2499714	*	FP	none,genocanyon,genoskyline,sug,eugene	1	1	0	1	1	0	0	0	0	0	0	1	0	0	0
chr10	3777702	7003440	3225739	*	FP	none	1	0	0	0	0	0	0	0	0	0	0	0	0	0	0
chr10	7123895	8665238	1541344	*	FP	none,gpa	1	0	0	0	0	1	0	0	0	0	0	0	0	0	0
chr10	8933437	9933437	1000001	*	FP	none	1	0	0	0	0	0	0	0	0	0	0	0	0	0	0
chr10	9948842	11720787	1771946	*	FP	none,genocanyon,genoskyline,gpa,sug	1	1	0	1	1	1	0	0	0	0	0	0	0	0	0
chr10	12156881	18198965	6042085	*	FP	none,eugene	1	0	0	0	0	0	0	0	0	0	0	1	0	0	0
chr10	18445336	19445336	1000001	*	FP	none,genocanyon,genoskyline,sug	1	1	0	1	1	0	0	0	0	0	0	0	0	0	0
chr10	20011126	21011126	1000001	*	FP	none	1	0	0	0	0	0	0	0	0	0	0	0	0	0	0
chr10	21053897	22053897	1000001	*	FP	none,genocanyon	1	1	0	0	0	0	0	0	0	0	0	0	0	0	0
chr10	22424604	25816584	3391981	*	FP	none,genocanyon,sug,eugene	1	1	0	0	1	0	0	0	0	0	0	1	0	0	0
chr10	25892030	34160973	8268944	*	FP	none,genocanyon,genoskyline,sug	1	1	0	1	1	0	0	0	0	0	0	0	0	0	0
chr10	34928155	35928155	1000001	*	FP	none	1	0	0	0	0	0	0	0	0	0	0	0	0	0	0
chr10	35994884	36994884	1000001	*	FP	none	1	0	0	0	0	0	0	0	0	0	0	0	0	0	0
chr10	44215456	46201538	1986083	*	FP	none	1	0	0	0	0	0	0	0	0	0	0	0	0	0	0
chr10	47063114	48063114	1000001	*	FP	none	1	0	0	0	0	0	0	0	0	0	0	0	0	0	0
chr10	48309247	50874171	2564925	*	FP	none	1	0	0	0	0	0	0	0	0	0	0	0	0	0	0
chr10	51675074	52675074	1000001	*	FP	none,eugene	1	0	0	0	0	0	0	0	0	0	0	1	0	0	0
chr10	53405309	54405309	1000001	*	FP	none	1	0	0	0	0	0	0	0	0	0	0	0	0	0	0
chr10	54844471	55844471	1000001	*	FP	none	1	0	0	0	0	0	0	0	0	0	0	0	0	0	0
chr10	55844614	56844614	1000001	*	FP	none	1	0	0	0	0	0	0	0	0	0	0	0	0	0	0
chr10	58310799	63293265	4982467	*	FP	none	1	0	0	0	0	0	0	0	0	0	0	0	0	0	0
chr10	63300839	64300839	1000001	*	FP	none,genocanyon,genoskyline,gpa,sug,eugene	1	1	0	1	1	1	0	0	0	0	0	1	0	0	0
chr10	65984562	66984562	1000001	*	FP	none	1	0	0	0	0	0	0	0	0	0	0	0	0	0	0
chr10	67499863	74155786	6655924	*	FP	none,genocanyon,genoskyline,gpa,sug,eugene,sherlock	1	1	0	1	1	1	0	0	0	0	0	1	0	1	0
chr10	74741106	75741106	1000001	*	FP	none	1	0	0	0	0	0	0	0	0	0	0	0	0	0	0
chr10	75859689	79043584	3183896	*	FP	none,eugene	1	0	0	0	0	0	0	0	0	0	0	1	0	0	0
chr10	79277513	80277513	1000001	*	FP	none	1	0	0	0	0	0	0	0	0	0	0	0	0	0	0
chr10	80509237	83796307	3287071	*	FP	none,eugene	1	0	0	0	0	0	0	0	0	0	0	1	0	0	0
chr10	83850945	85745748	1894804	*	FP	none,sug	1	0	0	0	1	0	0	0	0	0	0	0	0	0	0
chr10	85996381	87568991	1572611	*	FP	none	1	0	0	0	0	0	0	0	0	0	0	0	0	0	0
chr10	87870731	88870731	1000001	*	FP	none,gpa	1	0	0	0	0	1	0	0	0	0	0	0	0	0	0
chr10	89357019	90357019	1000001	*	FP	none,genocanyon,genoskyline,gpa,sug	1	1	0	1	1	1	0	0	0	0	0	0	0	0	0
chr10	90401774	92101176	1699403	*	FP	none,gpa,sug,eugene	1	0	0	0	1	1	0	0	0	0	0	1	0	0	0
chr10	92711525	94841829	2130305	*	FP	none,genocanyon,genoskyline,gpa,sug,fgwas,eugene,sherlock,utmost	1	1	0	1	1	1	1	0	0	0	0	1	0	1	1
chr10	95017351	96539597	1522247	*	FP	none,genocanyon,genoskyline,gpa,sug	1	1	0	1	1	1	0	0	0	0	0	0	0	0	0
chr10	97393979	98393979	1000001	*	FP	none,genocanyon	1	1	0	0	0	0	0	0	0	0	0	0	0	0	0
chr10	98743525	102046558	3303034	*	FP	none,genocanyon,sug,eugene	1	1	0	0	1	0	0	0	0	0	0	1	0	0	0
chr10	102628042	104246711	1618670	*	FP	none,genocanyon	1	1	0	0	0	0	0	0	0	0	0	0	0	0	0
chr10	104338684	106194564	1855881	*	FP	none,genocanyon,gpa,sug,eugene	1	1	0	0	1	1	0	0	0	0	0	1	0	0	0
chr10	108145706	111473138	3327433	*	FP	none,sug,eugene	1	0	0	0	1	0	0	0	0	0	0	1	0	0	0
chr10	112102425	114018299	1915875	*	FP	none	1	0	0	0	0	0	0	0	0	0	0	0	0	0	0
chr10	114329494	119429015	5099522	*	FP	none,genocanyon,gpa,utmost	1	1	0	0	0	1	0	0	0	0	0	0	0	0	1
chr10	121019476	124471687	3452212	*	FP	none,genocanyon,gpa,sug	1	1	0	0	1	1	0	0	0	0	0	0	0	0	0
chr10	125220416	126220416	1000001	*	FP	none	1	0	0	0	0	0	0	0	0	0	0	0	0	0	0
chr10	126846698	130126750	3280053	*	FP	none,genocanyon	1	1	0	0	0	0	0	0	0	0	0	0	0	0	0
chr10	130762521	133059897	2297377	*	FP	none,genocanyon	1	1	0	0	0	0	0	0	0	0	0	0	0	0	0
chr10	133503051	134503051	1000001	*	FP	none	1	0	0	0	0	0	0	0	0	0	0	0	0	0	0
chr10	134678611	135678611	1000001	*	FP	none,eugene	1	0	0	0	0	0	0	0	0	0	0	1	0	0	0
chr20	1	1816281	1816281	*	FP	none,genocanyon,genoskyline,sug,fgwas,eugene,utmost	1	1	0	1	1	0	1	0	0	0	0	1	0	0	1
chr20	1947217	3452007	1504791	*	FP	none,genocanyon,genoskyline,sug,utmost	1	1	0	1	1	0	0	0	0	0	0	0	0	0	1
chr20	3498952	6195380	2696429	*	FP	none,genocanyon,genoskyline,gpa	1	1	0	1	0	1	0	0	0	0	0	0	0	0	0
chr20	6404000	7404000	1000001	*	FP	none,genocanyon,gpa	1	1	0	0	0	1	0	0	0	0	0	0	0	0	0
chr20	8746624	11713713	2967090	*	FP	none,genocanyon	1	1	0	0	0	0	0	0	0	0	0	0	0	0	0
chr20	12785140	19047278	6262139	*	FP	none,genocanyon,genoskyline,gpa,sug,eugene,twas,utmost	1	1	0	1	1	1	0	0	0	0	1	1	0	0	1
chr20	19400939	23566567	4165629	*	FP	none,genocanyon,gpa	1	1	0	0	0	1	0	0	0	0	0	0	0	0	0
chr20	23893178	26078927	2185750	*	FP	none,genocanyon,genoskyline	1	1	0	1	0	0	0	0	0	0	0	0	0	0	0
chr20	29979015	30979015	1000001	*	FP	none,genocanyon,genoskyline,eugene	1	1	0	1	0	0	0	0	0	0	0	1	0	0	0
chr20	31060739	32756286	1695548	*	FP	none,genocanyon,genoskyline	1	1	0	1	0	0	0	0	0	0	0	0	0	0	0
chr20	32912185	35474841	2562657	*	FP	none,genocanyon,genoskyline,gpa,eugene	1	1	0	1	0	1	0	0	0	0	0	1	0	0	0
chr20	35822419	37725444	1903026	*	FP	none,genocanyon,eugene	1	1	0	0	0	0	0	0	0	0	0	1	0	0	0
chr20	38007885	39842489	1834605	*	FP	none,genocanyon	1	1	0	0	0	0	0	0	0	0	0	0	0	0	0
chr20	40120933	43157945	3037013	*	FP	none,genocanyon,genoskyline,gpa,sug,utmost	1	1	0	1	1	1	0	0	0	0	0	0	0	0	1
chr20	44593131	45593131	1000001	*	FP	none	1	0	0	0	0	0	0	0	0	0	0	0	0	0	0
chr20	46311222	49731788	3420567	*	FP	none,genocanyon,genoskyline,gpa,sug,eugene	1	1	0	1	1	1	0	0	0	0	0	1	0	0	0
chr20	50199654	52527287	2327634	*	FP	none,genocanyon,genoskyline,sug,eugene	1	1	0	1	1	0	0	0	0	0	0	1	0	0	0
chr20	52568280	53568280	1000001	*	FP	none	1	0	0	0	0	0	0	0	0	0	0	0	0	0	0
chr20	54322683	55322683	1000001	*	FP	none	1	0	0	0	0	0	0	0	0	0	0	0	0	0	0
chr20	56334465	57334465	1000001	*	FP	none,genocanyon,genoskyline,gpa,eugene,utmost	1	1	0	1	0	1	0	0	0	0	0	1	0	0	1
chr20	57798785	58798785	1000001	*	FP	none,genocanyon,genoskyline,sug,eugene	1	1	0	1	1	0	0	0	0	0	0	1	0	0	0
chr20	58956695	62007289	3050595	*	FP	none,genocanyon,genoskyline,gpa,sug,coloc,eugene	1	1	0	1	1	1	0	1	0	0	0	1	0	0	0
chr20	62080879	63080879	1000001	*	FP	none,genocanyon,genoskyline,eugene	1	1	0	1	0	0	0	0	0	0	0	1	0	0	0
chr9	387593	1387593	1000001	*	FP	none,utmost	1	0	0	0	0	0	0	0	0	0	0	0	0	0	1
chr9	1577593	9597406	8019814	*	FP	none,genocanyon,genoskyline,gpa,sug,eugene	1	1	0	1	1	1	0	0	0	0	0	1	0	0	0
chr9	9629547	11373261	1743715	*	FP	none,genocanyon	1	1	0	0	0	0	0	0	0	0	0	0	0	0	0
chr9	11771792	13604600	1832809	*	FP	none,genocanyon	1	1	0	0	0	0	0	0	0	0	0	0	0	0	0
chr9	13904783	19584633	5679851	*	FP	none,genocanyon,genoskyline,gpa,sug,eugene,jepeg	1	1	0	1	1	1	0	0	0	1	0	1	0	0	0
chr9	19600194	21186376	1586183	*	FP	none,gpa	1	0	0	0	0	1	0	0	0	0	0	0	0	0	0
chr9	21667188	23698640	2031453	*	FP	none,genocanyon,genoskyline	1	1	0	1	0	0	0	0	0	0	0	0	0	0	0
chr9	24297296	25297296	1000001	*	FP	none	1	0	0	0	0	0	0	0	0	0	0	0	0	0	0
chr9	25478318	26478318	1000001	*	FP	none	1	0	0	0	0	0	0	0	0	0	0	0	0	0	0
chr9	27119737	30181440	3061704	*	FP	none	1	0	0	0	0	0	0	0	0	0	0	0	0	0	0
chr9	31308085	35992529	4684445	*	FP	none,genocanyon,genoskyline,gpa,sug,eugene	1	1	0	1	1	1	0	0	0	0	0	1	0	0	0
chr9	36401788	39313191	2911404	*	FP	none,genocanyon,sug	1	1	0	0	1	0	0	0	0	0	0	0	0	0	0
chr9	70985608	72716168	1730561	*	FP	none,utmost	1	0	0	0	0	0	0	0	0	0	0	0	0	0	1
chr9	73457172	77901392	4444221	*	FP	none	1	0	0	0	0	0	0	0	0	0	0	0	0	0	0
chr9	78119186	81115650	2996465	*	FP	none,genocanyon,genoskyline	1	1	0	1	0	0	0	0	0	0	0	0	0	0	0
chr9	81361307	85402064	4040758	*	FP	none,genocanyon,genoskyline,sug	1	1	0	1	1	0	0	0	0	0	0	0	0	0	0
chr9	85683609	86683609	1000001	*	FP	none	1	0	0	0	0	0	0	0	0	0	0	0	0	0	0
chr9	86819714	89386157	2566444	*	FP	none,genocanyon,genoskyline	1	1	0	1	0	0	0	0	0	0	0	0	0	0	0
chr9	89695359	91892554	2197196	*	FP	none,genocanyon,genoskyline	1	1	0	1	0	0	0	0	0	0	0	0	0	0	0
chr9	92225441	94034619	1809179	*	FP	none,genocanyon,genoskyline,sug,eugene	1	1	0	1	1	0	0	0	0	0	0	1	0	0	0
chr9	94404312	96719047	2314736	*	FP	none,genocanyon,genoskyline,gpa,eugene	1	1	0	1	0	1	0	0	0	0	0	1	0	0	0
chr9	97083112	99082734	1999623	*	FP	none,genocanyon,sug	1	1	0	0	1	0	0	0	0	0	0	0	0	0	0
chr9	99238184	102094412	2856229	*	FP	none,genocanyon,genoskyline,sug,eugene	1	1	0	1	1	0	0	0	0	0	0	1	0	0	0
chr9	102271013	106018542	3747530	*	FP	none,genocanyon,eugene	1	1	0	0	0	0	0	0	0	0	0	1	0	0	0
chr9	106182366	108043107	1860742	*	FP	none	1	0	0	0	0	0	0	0	0	0	0	0	0	0	0
chr9	108159698	112075485	3915788	*	FP	none,genocanyon	1	1	0	0	0	0	0	0	0	0	0	0	0	0	0
chr9	112666792	116016517	3349726	*	FP	none,genocanyon,gpa,sug,eugene	1	1	0	0	1	1	0	0	0	0	0	1	0	0	0
chr9	116879045	117879045	1000001	*	FP	none,eugene	1	0	0	0	0	0	0	0	0	0	0	1	0	0	0
chr9	118116780	119116780	1000001	*	FP	none,genocanyon	1	1	0	0	0	0	0	0	0	0	0	0	0	0	0
chr9	119146838	122111408	2964571	*	FP	none,genocanyon,genoskyline,sug	1	1	0	1	1	0	0	0	0	0	0	0	0	0	0
chr9	123086737	126638517	3551781	*	FP	none,genocanyon,genoskyline,gpa,sug,coloc,eugene	1	1	0	1	1	1	0	1	0	0	0	1	0	0	0
chr9	126906751	128504671	1597921	*	FP	none,eugene	1	0	0	0	0	0	0	0	0	0	0	1	0	0	0
chr9	128561411	129561411	1000001	*	FP	none,genocanyon	1	1	0	0	0	0	0	0	0	0	0	0	0	0	0
chr9	130484072	134900083	4416012	*	FP	none,genocanyon,genoskyline,sug,fgwas,eugene	1	1	0	1	1	0	1	0	0	0	0	1	0	0	0
chr9	135892057	136892057	1000001	*	FP	none,eugene,utmost	1	0	0	0	0	0	0	0	0	0	0	1	0	0	1
chr9	137059855	140706553	3646699	*	FP	none,genocanyon,genoskyline,sug,eugene,utmost	1	1	0	1	1	0	0	0	0	0	0	1	0	0	1
chr8	66292	1066292	1000001	*	FP	none,genocanyon	1	1	0	0	0	0	0	0	0	0	0	0	0	0	0
chr8	1248567	3419737	2171171	*	FP	none,genocanyon	1	1	0	0	0	0	0	0	0	0	0	0	0	0	0
chr8	3647169	4647169	1000001	*	FP	none,genocanyon,genoskyline,sug	1	1	0	1	1	0	0	0	0	0	0	0	0	0	0
chr8	4677171	7438535	2761365	*	FP	none,genocanyon,genoskyline,sug	1	1	0	1	1	0	0	0	0	0	0	0	0	0	0
chr8	7737602	10515639	2778038	*	FP	none,genocanyon,genoskyline,gpa,sug,coloc,eugene,twas	1	1	0	1	1	1	0	1	0	0	1	1	0	0	0
chr8	10922714	11922714	1000001	*	FP	none,genocanyon	1	1	0	0	0	0	0	0	0	0	0	0	0	0	0
chr8	12023694	18768971	6745278	*	FP	none,genocanyon,gpa	1	1	0	0	0	1	0	0	0	0	0	0	0	0	0
chr8	19344415	20344415	1000001	*	FP	none,genocanyon,genoskyline,gpa,sug,eugene,sherlock	1	1	0	1	1	1	0	0	0	0	0	1	0	1	0
chr8	20616681	23739404	3122724	*	FP	none,genocanyon,genoskyline,gpa,sug,coloc,eugene,sherlock	1	1	0	1	1	1	0	1	0	0	0	1	0	1	0
chr8	23879920	26441792	2561873	*	FP	none,genocanyon,genoskyline,gpa,sug,eugene	1	1	0	1	1	1	0	0	0	0	0	1	0	0	0
chr8	26719591	27719591	1000001	*	FP	none,genocanyon	1	1	0	0	0	0	0	0	0	0	0	0	0	0	0
chr8	29013757	32742957	3729201	*	FP	none,genocanyon,genoskyline,sug	1	1	0	1	1	0	0	0	0	0	0	0	0	0	0
chr8	34399057	35914136	1515080	*	FP	none	1	0	0	0	0	0	0	0	0	0	0	0	0	0	0
chr8	37726277	38726277	1000001	*	FP	none,genocanyon,genoskyline,gpa,sug,eugene	1	1	0	1	1	1	0	0	0	0	0	1	0	0	0
chr8	38975071	39975071	1000001	*	FP	none,eugene	1	0	0	0	0	0	0	0	0	0	0	1	0	0	0
chr8	40203295	44143852	3940558	*	FP	none,genocanyon,genoskyline,gpa,sug	1	1	0	1	1	1	0	0	0	0	0	0	0	0	0
chr8	47500817	49274581	1773765	*	FP	none,genocanyon,genoskyline	1	1	0	1	0	0	0	0	0	0	0	0	0	0	0
chr8	50326010	53765639	3439630	*	FP	none,genocanyon	1	1	0	0	0	0	0	0	0	0	0	0	0	0	0
chr8	53846133	55465768	1619636	*	FP	none	1	0	0	0	0	0	0	0	0	0	0	0	0	0	0
chr8	55633684	56633684	1000001	*	FP	none,eugene	1	0	0	0	0	0	0	0	0	0	0	1	0	0	0
chr8	56759648	64811274	8051627	*	FP	none,genocanyon,genoskyline,gpa,sug,eugene	1	1	0	1	1	1	0	0	0	0	0	1	0	0	0
chr8	65298331	68218876	2920546	*	FP	none,genocanyon,genoskyline,sug	1	1	0	1	1	0	0	0	0	0	0	0	0	0	0
chr8	68479282	70280665	1801384	*	FP	none,genocanyon,genoskyline	1	1	0	1	0	0	0	0	0	0	0	0	0	0	0
chr8	70564290	74077796	3513507	*	FP	none,genocanyon,genoskyline	1	1	0	1	0	0	0	0	0	0	0	0	0	0	0
chr8	74227534	78573994	4346461	*	FP	none,genocanyon	1	1	0	0	0	0	0	0	0	0	0	0	0	0	0
chr8	79797334	80797334	1000001	*	FP	none,eugene	1	0	0	0	0	0	0	0	0	0	0	1	0	0	0
chr8	80935533	83409180	2473648	*	FP	none,genocanyon,genoskyline,gpa,sug,eugene	1	1	0	1	1	1	0	0	0	0	0	1	0	0	0
chr8	83413543	84413543	1000001	*	FP	none	1	0	0	0	0	0	0	0	0	0	0	0	0	0	0
chr8	84441537	86157077	1715541	*	FP	none,eugene	1	0	0	0	0	0	0	0	0	0	0	1	0	0	0
chr8	86434272	90861584	4427313	*	FP	none,eugene	1	0	0	0	0	0	0	0	0	0	0	1	0	0	0
chr8	91502013	94034439	2532427	*	FP	none,genocanyon,genoskyline,sug	1	1	0	1	1	0	0	0	0	0	0	0	0	0	0
chr8	94043507	95043507	1000001	*	FP	none,genocanyon	1	1	0	0	0	0	0	0	0	0	0	0	0	0	0
chr8	95056704	96741822	1685119	*	FP	none,genocanyon,genoskyline	1	1	0	1	0	0	0	0	0	0	0	0	0	0	0
chr8	96854526	97854526	1000001	*	FP	none,genocanyon	1	1	0	0	0	0	0	0	0	0	0	0	0	0	0
chr8	98193566	99193566	1000001	*	FP	none	1	0	0	0	0	0	0	0	0	0	0	0	0	0	0
chr8	99406094	100406094	1000001	*	FP	none,genocanyon,eugene	1	1	0	0	0	0	0	0	0	0	0	1	0	0	0
chr8	100977948	105662853	4684906	*	FP	none,genocanyon,genoskyline,gpa,sug,eugene,jepeg	1	1	0	1	1	1	0	0	0	1	0	1	0	0	0
chr8	107051427	108051427	1000001	*	FP	none	1	0	0	0	0	0	0	0	0	0	0	0	0	0	0
chr8	108272872	109272872	1000001	*	FP	none,genocanyon	1	1	0	0	0	0	0	0	0	0	0	0	0	0	0
chr8	110079743	111079743	1000001	*	FP	none,genocanyon	1	1	0	0	0	0	0	0	0	0	0	0	0	0	0
chr8	117377476	120044064	2666589	*	FP	none,genocanyon,genoskyline	1	1	0	1	0	0	0	0	0	0	0	0	0	0	0
chr8	120816236	121816236	1000001	*	FP	none,genocanyon,genoskyline	1	1	0	1	0	0	0	0	0	0	0	0	0	0	0
chr8	122172044	130827316	8655273	*	FP	none,genocanyon,genoskyline,eugene	1	1	0	1	0	0	0	0	0	0	0	1	0	0	0
chr8	131858615	132858615	1000001	*	FP	none,gpa	1	0	0	0	0	1	0	0	0	0	0	0	0	0	0
chr8	133309515	138615207	5305693	*	FP	none,genocanyon,genoskyline,sug	1	1	0	1	1	0	0	0	0	0	0	0	0	0	0
chr8	139263633	142717395	3453763	*	FP	none,genocanyon,genoskyline,gpa	1	1	0	1	0	1	0	0	0	0	0	0	0	0	0
chr8	143090513	144981818	1891306	*	FP	none,genocanyon,genoskyline,sug	1	1	0	1	1	0	0	0	0	0	0	0	0	0	0
chr8	145120661	146753285	1632625	*	FP	none,genocanyon,moloc	1	1	0	0	0	0	0	0	1	0	0	0	0	0	0
chr12	240009	1240009	1000001	*	FP	none,gpa,sug	1	0	0	0	1	1	0	0	0	0	0	0	0	0	0
chr12	1414321	6056337	4642017	*	FP	none,sug,eugene	1	0	0	0	1	0	0	0	0	0	0	1	0	0	0
chr12	6662717	7662717	1000001	*	FP	none,gpa,sug,eugene,utmost	1	0	0	0	1	1	0	0	0	0	0	1	0	0	1
chr12	8543356	13712225	5168870	*	FP	none,eugene	1	0	0	0	0	0	0	0	0	0	0	1	0	0	0
chr12	13926888	16993797	3066910	*	FP	none,eugene	1	0	0	0	0	0	0	0	0	0	0	1	0	0	0
chr12	20033429	22715490	2682062	*	FP	none,gpa,eugene	1	0	0	0	0	1	0	0	0	0	0	1	0	0	0
chr12	23232388	25662217	2429830	*	FP	none,sug	1	0	0	0	1	0	0	0	0	0	0	0	0	0	0
chr12	26484308	28854087	2369780	*	FP	none,eugene	1	0	0	0	0	0	0	0	0	0	0	1	0	0	0
chr12	30472910	32190406	1717497	*	FP	none,sug,utmost	1	0	0	0	1	0	0	0	0	0	0	0	0	0	1
chr12	37710311	38710311	1000001	*	FP	none	1	0	0	0	0	0	0	0	0	0	0	0	0	0	0
chr12	40052700	41950736	1898037	*	FP	none	1	0	0	0	0	0	0	0	0	0	0	0	0	0	0
chr12	42379041	43379041	1000001	*	FP	none,eugene	1	0	0	0	0	0	0	0	0	0	0	1	0	0	0
chr12	45150302	46150302	1000001	*	FP	none	1	0	0	0	0	0	0	0	0	0	0	0	0	0	0
chr12	46622535	49234304	2611770	*	FP	none,gpa,fgwas,utmost	1	0	0	0	0	1	1	0	0	0	0	0	0	0	1
chr12	49953218	51588329	1635112	*	FP	none	1	0	0	0	0	0	0	0	0	0	0	0	0	0	0
chr12	51815923	52815923	1000001	*	FP	none,gpa	1	0	0	0	0	1	0	0	0	0	0	0	0	0	0
chr12	52818547	54335932	1517386	*	FP	none,gpa,eugene,utmost	1	0	0	0	0	1	0	0	0	0	0	1	0	0	1
chr12	54878627	56699170	1820544	*	FP	none,sug,eugene,sherlock,utmost	1	0	0	0	1	0	0	0	0	0	0	1	0	1	1
chr12	57041795	59694653	2652859	*	FP	none,gpa,sug,eugene,twas,utmost	1	0	0	0	1	1	0	0	0	0	1	1	0	0	1
chr12	59835575	61722834	1887260	*	FP	none,gpa	1	0	0	0	0	1	0	0	0	0	0	0	0	0	0
chr12	61815346	65002980	3187635	*	FP	none,gpa	1	0	0	0	0	1	0	0	0	0	0	0	0	0	0
chr12	65007012	66007012	1000001	*	FP	none	1	0	0	0	0	0	0	0	0	0	0	0	0	0	0
chr12	66053544	67053544	1000001	*	FP	none	1	0	0	0	0	0	0	0	0	0	0	0	0	0	0
chr12	67168097	72330130	5162034	*	FP	none,gpa,sug	1	0	0	0	1	1	0	0	0	0	0	0	0	0	0
chr12	72531654	74296564	1764911	*	FP	none	1	0	0	0	0	0	0	0	0	0	0	0	0	0	0
chr12	75178857	76178857	1000001	*	FP	none	1	0	0	0	0	0	0	0	0	0	0	0	0	0	0
chr12	76915376	77915376	1000001	*	FP	none	1	0	0	0	0	0	0	0	0	0	0	0	0	0	0
chr12	78315592	82058976	3743385	*	FP	none,sug	1	0	0	0	1	0	0	0	0	0	0	0	0	0	0
chr12	82254055	85011970	2757916	*	FP	none	1	0	0	0	0	0	0	0	0	0	0	0	0	0	0
chr12	85097894	86097894	1000001	*	FP	none	1	0	0	0	0	0	0	0	0	0	0	0	0	0	0
chr12	86201149	90183528	3982380	*	FP	none	1	0	0	0	0	0	0	0	0	0	0	0	0	0	0
chr12	90341674	94302005	3960332	*	FP	none,sug	1	0	0	0	1	0	0	0	0	0	0	0	0	0	0
chr12	94454741	96754073	2299333	*	FP	none	1	0	0	0	0	0	0	0	0	0	0	0	0	0	0
chr12	96797672	99991740	3194069	*	FP	none	1	0	0	0	0	0	0	0	0	0	0	0	0	0	0
chr12	100161175	106242820	6081646	*	FP	none,gpa,eugene	1	0	0	0	0	1	0	0	0	0	0	1	0	0	0
chr12	106642307	108580816	1938510	*	FP	none	1	0	0	0	0	0	0	0	0	0	0	0	0	0	0
chr12	109168861	112384099	3215239	*	FP	none,eugene	1	0	0	0	0	0	0	0	0	0	0	1	0	0	0
chr12	112445402	114168495	1723094	*	FP	none,eugene	1	0	0	0	0	0	0	0	0	0	0	1	0	0	0
chr12	114224989	115855336	1630348	*	FP	none,gpa	1	0	0	0	0	1	0	0	0	0	0	0	0	0	0
chr12	116213976	117213976	1000001	*	FP	none	1	0	0	0	0	0	0	0	0	0	0	0	0	0	0
chr12	118221491	120884492	2663002	*	FP	none,gpa,sug,eugene	1	0	0	0	1	1	0	0	0	0	0	1	0	0	0
chr12	124608521	127619534	3011014	*	FP	none,sug	1	0	0	0	1	0	0	0	0	0	0	0	0	0	0
chr12	128370626	130196980	1826355	*	FP	none,eugene	1	0	0	0	0	0	0	0	0	0	0	1	0	0	0
chr12	130377527	134313239	3935713	*	FP	none,gpa,sug,eugene	1	0	0	0	1	1	0	0	0	0	0	1	0	0	0
chr15	21983509	28128059	6144551	*	FP	none,genocanyon,genoskyline,sug	1	1	0	1	1	0	0	0	0	0	0	0	0	0	0
chr15	28641170	29641170	1000001	*	FP	none,genocanyon,genoskyline	1	1	0	1	0	0	0	0	0	0	0	0	0	0	0
chr15	29698907	30698907	1000001	*	FP	none,genocanyon	1	1	0	0	0	0	0	0	0	0	0	0	0	0	0
chr15	31142426	35705753	4563328	*	FP	none,genocanyon,genoskyline,gpa,eugene	1	1	0	1	0	1	0	0	0	0	0	1	0	0	0
chr15	35711934	36711934	1000001	*	FP	none,genocanyon	1	1	0	0	0	0	0	0	0	0	0	0	0	0	0
chr15	36775625	37775625	1000001	*	FP	none,genocanyon	1	1	0	0	0	0	0	0	0	0	0	0	0	0	0
chr15	37794878	38794878	1000001	*	FP	none,genocanyon,genoskyline	1	1	0	1	0	0	0	0	0	0	0	0	0	0	0
chr15	38808981	46915089	8106109	*	FP	none,genocanyon,genoskyline,gpa,sug,eugene	1	1	0	1	1	1	0	0	0	0	0	1	0	0	0
chr15	47265156	48265156	1000001	*	FP	none,genocanyon	1	1	0	0	0	0	0	0	0	0	0	0	0	0	0
chr15	48938415	50937494	1999080	*	FP	none,genocanyon,genoskyline,gpa,sug,eugene	1	1	0	1	1	1	0	0	0	0	0	1	0	0	0
chr15	50978131	54881208	3903078	*	FP	none,genocanyon,genoskyline,gpa,sug,eugene	1	1	0	1	1	1	0	0	0	0	0	1	0	0	0
chr15	55630801	56630801	1000001	*	FP	none,genocanyon	1	1	0	0	0	0	0	0	0	0	0	0	0	0	0
chr15	57657175	61716032	4058858	*	FP	none,genocanyon,genoskyline,gpa,coloc,eugene	1	1	0	1	0	1	0	1	0	0	0	1	0	0	0
chr15	61981503	62981503	1000001	*	FP	none,genocanyon	1	1	0	0	0	0	0	0	0	0	0	0	0	0	0
chr15	63358846	64923622	1564777	*	FP	none,genocanyon,genoskyline,gpa,sug,eugene	1	1	0	1	1	1	0	0	0	0	0	1	0	0	0
chr15	65582568	67087581	1505014	*	FP	none,genocanyon,genoskyline,gpa,sug,eugene	1	1	0	1	1	1	0	0	0	0	0	1	0	0	0
chr15	67914861	70232478	2317618	*	FP	none,genocanyon,genoskyline,eugene	1	1	0	1	0	0	0	0	0	0	0	1	0	0	0
chr15	70473767	75213353	4739587	*	FP	none,genocanyon,genoskyline,gpa,sug,eugene	1	1	0	1	1	1	0	0	0	0	0	1	0	0	0
chr15	75952476	76952476	1000001	*	FP	none,genocanyon,genoskyline	1	1	0	1	0	0	0	0	0	0	0	0	0	0	0
chr15	77153754	78153754	1000001	*	FP	none,genocanyon	1	1	0	0	0	0	0	0	0	0	0	0	0	0	0
chr15	78366793	81659839	3293047	*	FP	none,genocanyon,genoskyline,sug,eugene	1	1	0	1	1	0	0	0	0	0	0	1	0	0	0
chr15	81971186	82971186	1000001	*	FP	none,genocanyon	1	1	0	0	0	0	0	0	0	0	0	0	0	0	0
chr15	83162361	85118452	1956092	*	FP	none,genocanyon,genoskyline,eugene	1	1	0	1	0	0	0	0	0	0	0	1	0	0	0
chr15	85426840	86426840	1000001	*	FP	none,genocanyon,genoskyline,eugene	1	1	0	1	0	0	0	0	0	0	0	1	0	0	0
chr15	86866487	87866487	1000001	*	FP	none	1	0	0	0	0	0	0	0	0	0	0	0	0	0	0
chr15	88217344	89217344	1000001	*	FP	none,genocanyon,genoskyline	1	1	0	1	0	0	0	0	0	0	0	0	0	0	0
chr15	91923625	92923625	1000001	*	FP	none,genocanyon	1	1	0	0	0	0	0	0	0	0	0	0	0	0	0
chr15	92949769	93949769	1000001	*	FP	none,genocanyon,genoskyline	1	1	0	1	0	0	0	0	0	0	0	0	0	0	0
chr15	94315997	95315997	1000001	*	FP	none,genocanyon,genoskyline	1	1	0	1	0	0	0	0	0	0	0	0	0	0	0
chr15	95562773	97443338	1880566	*	FP	none,genocanyon,genoskyline	1	1	0	1	0	0	0	0	0	0	0	0	0	0	0
chr15	97565020	100332164	2767145	*	FP	none,genocanyon,genoskyline	1	1	0	1	0	0	0	0	0	0	0	0	0	0	0
chr15	100422120	102573364	2151245	*	FP	none,genocanyon,genoskyline,gpa,sug,eugene	1	1	0	1	1	1	0	0	0	0	0	1	0	0	0
chr14	20560374	22198270	1637897	*	FP	none,genocanyon	1	1	0	0	0	0	0	0	0	0	0	0	0	0	0
chr14	22291215	24073611	1782397	*	FP	none,genocanyon,genoskyline,sug	1	1	0	1	1	0	0	0	0	0	0	0	0	0	0
chr14	24078007	29746555	5668549	*	FP	none,genocanyon	1	1	0	0	0	0	0	0	0	0	0	0	0	0	0
chr14	30041121	31041121	1000001	*	FP	none,eugene	1	0	0	0	0	0	0	0	0	0	0	1	0	0	0
chr14	31451502	32451502	1000001	*	FP	none,genocanyon,genoskyline	1	1	0	1	0	0	0	0	0	0	0	0	0	0	0
chr14	32707284	34343685	1636402	*	FP	none,genocanyon	1	1	0	0	0	0	0	0	0	0	0	0	0	0	0
chr14	34632297	35632297	1000001	*	FP	none,genocanyon	1	1	0	0	0	0	0	0	0	0	0	0	0	0	0
chr14	35742013	37546740	1804728	*	FP	none,genocanyon,genoskyline,sug	1	1	0	1	1	0	0	0	0	0	0	0	0	0	0
chr14	38165211	40953820	2788610	*	FP	none,genocanyon,genoskyline,gpa,eugene	1	1	0	1	0	1	0	0	0	0	0	1	0	0	0
chr14	44039499	46676765	2637267	*	FP	none	1	0	0	0	0	0	0	0	0	0	0	0	0	0	0
chr14	47070062	48960097	1890036	*	FP	none,genoskyline	1	0	0	1	0	0	0	0	0	0	0	0	0	0	0
chr14	50012111	51012111	1000001	*	FP	none,genocanyon,genoskyline,eugene,utmost	1	1	0	1	0	0	0	0	0	0	0	1	0	0	1
chr14	51810544	55580882	3770339	*	FP	none,genocanyon,genoskyline,gpa,sug,utmost	1	1	0	1	1	1	0	0	0	0	0	0	0	0	1
chr14	56150996	57150996	1000001	*	FP	none,genocanyon,genoskyline,sug	1	1	0	1	1	0	0	0	0	0	0	0	0	0	0
chr14	57216979	58216979	1000001	*	FP	none,genocanyon,genoskyline,sug	1	1	0	1	1	0	0	0	0	0	0	0	0	0	0
chr14	58223709	60472526	2248818	*	FP	none,genocanyon,genoskyline,gpa,eugene	1	1	0	1	0	1	0	0	0	0	0	1	0	0	0
chr14	60702024	63623025	2921002	*	FP	none,genocanyon,genoskyline,fgwas	1	1	0	1	0	0	1	0	0	0	0	0	0	0	0
chr14	64451769	65451769	1000001	*	FP	none,genocanyon,genoskyline	1	1	0	1	0	0	0	0	0	0	0	0	0	0	0
chr14	65818629	68339983	2521355	*	FP	none,genocanyon,genoskyline,gpa,eugene	1	1	0	1	0	1	0	0	0	0	0	1	0	0	0
chr14	68516196	69516196	1000001	*	FP	none,genocanyon	1	1	0	0	0	0	0	0	0	0	0	0	0	0	0
chr14	69952366	70952366	1000001	*	FP	none,genocanyon,utmost	1	1	0	0	0	0	0	0	0	0	0	0	0	0	1
chr14	71025954	73020313	1994360	*	FP	none,genocanyon,genoskyline	1	1	0	1	0	0	0	0	0	0	0	0	0	0	0
chr14	73719886	80757239	7037354	*	FP	none,genocanyon,genoskyline,sug	1	1	0	1	1	0	0	0	0	0	0	0	0	0	0
chr14	81392824	84713120	3320297	*	FP	none,genocanyon	1	1	0	0	0	0	0	0	0	0	0	0	0	0	0
chr14	85513669	86513669	1000001	*	FP	none,genocanyon	1	1	0	0	0	0	0	0	0	0	0	0	0	0	0
chr14	87277707	91819220	4541514	*	FP	none,genocanyon,genoskyline,gpa,eugene	1	1	0	1	0	1	0	0	0	0	0	1	0	0	0
chr14	92574447	97207427	4632981	*	FP	none,genocanyon,genoskyline,gpa,sug,eugene	1	1	0	1	1	1	0	0	0	0	0	1	0	0	0
chr14	98981788	102825581	3843794	*	FP	none,genocanyon,genoskyline,gpa,sug,eugene,utmost	1	1	0	1	1	1	0	0	0	0	0	1	0	0	1
chr14	103573879	105656377	2082499	*	FP	none,genocanyon,genoskyline,utmost	1	1	0	1	0	0	0	0	0	0	0	0	0	0	1
chr14	105874706	107598490	1723785	*	FP	none,genocanyon,genoskyline	1	1	0	1	0	0	0	0	0	0	0	0	0	0	0
chr22	16550777	19550342	2999566	*	FP	none,sug,eugene	1	0	0	0	1	0	0	0	0	0	0	1	0	0	0
chr22	20384293	27229495	6845203	*	FP	none,genocanyon,genoskyline,fgwas,eugene,utmost	1	1	0	1	0	0	1	0	0	0	0	1	0	0	1
chr22	27386260	29130309	1744050	*	FP	none,utmost	1	0	0	0	0	0	0	0	0	0	0	0	0	0	1
chr22	29924031	37076650	7152620	*	FP	none,genocanyon,genoskyline,gpa,sug,eugene,utmost	1	1	0	1	1	1	0	0	0	0	0	1	0	0	1
chr22	37138221	43100067	5961847	*	FP	none,genocanyon,genoskyline,gpa,fgwas,eugene,utmost	1	1	0	1	0	1	1	0	0	0	0	1	0	0	1
chr22	43824855	44824855	1000001	*	FP	none,genocanyon,gpa	1	1	0	0	0	1	0	0	0	0	0	0	0	0	0
chr22	45135497	47540288	2404792	*	FP	none,genocanyon,genoskyline,sug,eugene	1	1	0	1	1	0	0	0	0	0	0	1	0	0	0
chr22	48363880	49935159	1571280	*	FP	none	1	0	0	0	0	0	0	0	0	0	0	0	0	0	0
chr18	117726	4172755	4055030	*	FP	none,genocanyon,genoskyline,gpa,sug	1	1	0	1	1	1	0	0	0	0	0	0	0	0	0
chr18	4979330	5979330	1000001	*	FP	none,genocanyon,genoskyline	1	1	0	1	0	0	0	0	0	0	0	0	0	0	0
chr18	6602642	9297889	2695248	*	FP	none,genocanyon,genoskyline	1	1	0	1	0	0	0	0	0	0	0	0	0	0	0
chr18	9714211	12408073	2693863	*	FP	none,genocanyon,genoskyline,fgwas	1	1	0	1	0	0	1	0	0	0	0	0	0	0	0
chr18	12566929	15617963	3051035	*	FP	none,genocanyon,genoskyline	1	1	0	1	0	0	0	0	0	0	0	0	0	0	0
chr18	18546654	20313334	1766681	*	FP	none	1	0	0	0	0	0	0	0	0	0	0	0	0	0	0
chr18	20843253	21843253	1000001	*	FP	none,genocanyon,genoskyline,sug	1	1	0	1	1	0	0	0	0	0	0	0	0	0	0
chr18	21887009	27162650	5275642	*	FP	none,sug,eugene	1	0	0	0	1	0	0	0	0	0	0	1	0	0	0
chr18	28107246	29107246	1000001	*	FP	none	1	0	0	0	0	0	0	0	0	0	0	0	0	0	0
chr18	29145642	30145642	1000001	*	FP	none,genocanyon,genoskyline	1	1	0	1	0	0	0	0	0	0	0	0	0	0	0
chr18	30210462	31936841	1726380	*	FP	none	1	0	0	0	0	0	0	0	0	0	0	0	0	0	0
chr18	32115814	35580606	3464793	*	FP	none,genocanyon,genoskyline	1	1	0	1	0	0	0	0	0	0	0	0	0	0	0
chr18	35626313	36626313	1000001	*	FP	none	1	0	0	0	0	0	0	0	0	0	0	0	0	0	0
chr18	37147684	38958106	1810423	*	FP	none	1	0	0	0	0	0	0	0	0	0	0	0	0	0	0
chr18	39064880	40064880	1000001	*	FP	none	1	0	0	0	0	0	0	0	0	0	0	0	0	0	0
chr18	40252654	41252654	1000001	*	FP	none	1	0	0	0	0	0	0	0	0	0	0	0	0	0	0
chr18	42184886	43746767	1561882	*	FP	none,genocanyon,genoskyline	1	1	0	1	0	0	0	0	0	0	0	0	0	0	0
chr18	43850391	44850391	1000001	*	FP	none,genocanyon	1	1	0	0	0	0	0	0	0	0	0	0	0	0	0
chr18	44858523	46933904	2075382	*	FP	none,genocanyon,genoskyline	1	1	0	1	0	0	0	0	0	0	0	0	0	0	0
chr18	47117574	48784172	1666599	*	FP	none,genocanyon	1	1	0	0	0	0	0	0	0	0	0	0	0	0	0
chr18	48857912	51366829	2508918	*	FP	none,gpa	1	0	0	0	0	1	0	0	0	0	0	0	0	0	0
chr18	51406975	55598926	4191952	*	FP	none,genocanyon,genoskyline	1	1	0	1	0	0	0	0	0	0	0	0	0	0	0
chr18	55668012	60492665	4824654	*	FP	none,genocanyon,genoskyline,sug	1	1	0	1	1	0	0	0	0	0	0	0	0	0	0
chr18	61055678	62055678	1000001	*	FP	none	1	0	0	0	0	0	0	0	0	0	0	0	0	0	0
chr18	63274327	64274327	1000001	*	FP	none	1	0	0	0	0	0	0	0	0	0	0	0	0	0	0
chr18	64408810	67504213	3095404	*	FP	none,genocanyon	1	1	0	0	0	0	0	0	0	0	0	0	0	0	0
chr18	67611481	68611481	1000001	*	FP	none,genocanyon	1	1	0	0	0	0	0	0	0	0	0	0	0	0	0
chr18	68956135	76523446	7567312	*	FP	none,genocanyon,genoskyline,gpa,sug,eugene	1	1	0	1	1	1	0	0	0	0	0	1	0	0	0
chr18	77486451	78486451	1000001	*	FP	none,genocanyon,eugene	1	1	0	0	0	0	0	0	0	0	0	1	0	0	0
chr21	15442302	18018527	2576226	*	FP	none,genocanyon,eugene	1	1	0	0	0	0	0	0	0	0	0	1	0	0	0
chr21	18148948	19148948	1000001	*	FP	none,genocanyon	1	1	0	0	0	0	0	0	0	0	0	0	0	0	0
chr21	19533192	28890002	9356811	*	FP	none,genocanyon,gpa	1	1	0	0	0	1	0	0	0	0	0	0	0	0	0
chr21	28970418	36812155	7841738	*	FP	none,genocanyon,genoskyline,gpa	1	1	0	1	0	1	0	0	0	0	0	0	0	0	0
chr21	36998111	40073701	3075591	*	FP	none,genocanyon,eugene	1	1	0	0	0	0	0	0	0	0	0	1	0	0	0
chr21	40220937	44441312	4220376	*	FP	none,genocanyon,gpa,eugene	1	1	0	0	0	1	0	0	0	0	0	1	0	0	0
chr21	44754776	48556736	3801961	*	FP	none,genocanyon,eugene	1	1	0	0	0	0	0	0	0	0	0	1	0	0	0
chr16	33446664	34446664	1000001	*	FP	none	0	1	0	0	0	0	0	0	0	0	0	0	0	0	0
chr4	101597438	102597438	1000001	*	FP	none,utmost	0	1	0	0	0	0	0	0	0	0	0	0	0	0	1
chr4	159786111	160786111	1000001	*	FP	none	0	1	0	0	0	0	0	0	0	0	0	0	0	0	0
chr14	97354508	98354508	1000001	*	FP	none	0	1	0	0	0	0	0	0	0	0	0	0	0	0	0
chr21	10342678	11342678	1000001	*	FP	none	0	1	0	0	0	0	0	0	0	0	0	0	0	0	0
chr21	13842773	14842773	1000001	*	FP	none	0	1	0	0	0	0	0	0	0	0	0	0	0	0	0
chr2	107975342	108975342	1000001	*	FP	none	0	0	0	0	0	0	0	0	0	0	0	1	0	0	0
chr1	206221747	207221747	1000001	*	FP	none	0	0	0	0	0	0	0	0	0	0	0	1	0	0	0
chr10	124419339	125419339	1000001	*	FP	none	0	0	0	0	0	0	0	0	0	0	0	1	0	0	0
chr17	34039295	35039295	1000001	*	FP	none,utmost	0	0	0	0	0	0	0	0	0	0	0	0	0	0	1

## Sheet: white blood cell count
Supplementary Data 11d: Data for White Blood Cell Count Upset Plot Supplementary Figure 4d.
seqnames	start	end	width	strand	Nomination	alsofoundin	LSMM	GenoCanyon	Weighted eQTL	GenoSkyline	Suggestive	GPA	MTAG	fgwas	COLOC	MOLOC	JEPEG	TWAS/FUSION	EUGENE	SMR	Sherlock	UTMOST
chr8	184927	1184927	1000001	*	FP	none	0	1	0	0	0	0	0	0	0	0	0	0	0	0	0	0
chr8	1279731	3083813	1804083	*	FP	none,genoskyline	0	1	0	1	0	0	0	0	0	0	0	0	0	0	0	0
chr8	5893805	6893805	1000001	*	FP	none,lsmm,sug	1	1	0	0	1	0	0	0	0	0	0	0	0	0	0	0
chr8	9083006	10083006	1000001	*	FP	none	0	1	0	0	0	0	0	0	0	0	0	0	0	0	0	0
chr8	12311132	13845801	1534670	*	FP	none,lsmm,genoskyline,utmost	1	1	0	1	0	0	0	0	0	0	0	0	0	0	0	1
chr8	15063305	16063305	1000001	*	FP	none	0	1	0	0	0	0	0	0	0	0	0	0	0	0	0	0
chr8	16611398	18116592	1505195	*	FP	none	0	1	0	0	0	0	0	0	0	0	0	0	0	0	0	0
chr8	18434950	20624070	2189121	*	FP	none,lsmm,genoskyline,gpa,sug,eugene	1	1	0	1	1	1	0	0	0	0	0	0	1	0	0	0
chr8	21794545	22794545	1000001	*	FP	none,genoskyline,eugene	0	1	0	1	0	0	0	0	0	0	0	0	1	0	0	0
chr8	23338142	25005900	1667759	*	FP	none,lsmm	1	1	0	0	0	0	0	0	0	0	0	0	0	0	0	0
chr8	26830132	29851689	3021558	*	TP	none,lsmm,genoskyline,gpa,coloc,eugene	1	1	0	1	0	1	0	0	1	0	0	0	1	0	0	0
chr8	30437785	31437785	1000001	*	FP	none,lsmm	1	1	0	0	0	0	0	0	0	0	0	0	0	0	0	0
chr8	32873133	33873133	1000001	*	FP	none,genoskyline	0	1	0	1	0	0	0	0	0	0	0	0	0	0	0	0
chr8	34362883	35362883	1000001	*	FP	none,lsmm,sug	1	1	0	0	1	0	0	0	0	0	0	0	0	0	0	0
chr8	37153410	38153410	1000001	*	FP	none,lsmm,genoskyline,sug,fgwas	1	1	0	1	1	0	0	1	0	0	0	0	0	0	0	0
chr8	38218883	39218883	1000001	*	TP	none,lsmm,genoskyline,eugene	1	1	0	1	0	0	0	0	0	0	0	0	1	0	0	0
chr8	39394600	41202817	1808218	*	FP	none,lsmm,genoskyline,gpa	1	1	0	1	0	1	0	0	0	0	0	0	0	0	0	0
chr8	41933955	44296462	2362508	*	FP	none,lsmm	1	1	0	0	0	0	0	0	0	0	0	0	0	0	0	0
chr8	48144528	49144528	1000001	*	FP	none,genoskyline	0	1	0	1	0	0	0	0	0	0	0	0	0	0	0	0
chr8	49319269	50319269	1000001	*	FP	none	0	1	0	0	0	0	0	0	0	0	0	0	0	0	0	0
chr8	53252543	54252543	1000001	*	FP	none,genoskyline	0	1	0	1	0	0	0	0	0	0	0	0	0	0	0	0
chr8	54922440	55922440	1000001	*	TP	none,lsmm,genoskyline,gpa,sug	1	1	0	1	1	1	0	0	0	0	0	0	0	0	0	0
chr8	56292824	58153385	1860562	*	TP	none,lsmm,genoskyline,gpa,sug,eugene	1	1	0	1	1	1	0	0	0	0	0	0	1	0	0	0
chr8	58584192	60509398	1925207	*	FP	none,lsmm,genoskyline	1	1	0	1	0	0	0	0	0	0	0	0	0	0	0	0
chr8	60649731	61649731	1000001	*	FP	none,lsmm,genoskyline,gpa,eugene	1	1	0	1	0	1	0	0	0	0	0	0	1	0	0	0
chr8	62171626	63171626	1000001	*	FP	none	0	1	0	0	0	0	0	0	0	0	0	0	0	0	0	0
chr8	63640182	64640182	1000001	*	FP	none	0	1	0	0	0	0	0	0	0	0	0	0	0	0	0	0
chr8	66055371	68465417	2410047	*	FP	none,lsmm,utmost	1	1	0	0	0	0	0	0	0	0	0	0	0	0	0	1
chr8	69879283	71723565	1844283	*	FP	none,twas	0	1	0	0	0	0	0	0	0	0	0	1	0	0	0	0
chr8	71770082	73411539	1641458	*	FP	none,lsmm	1	1	0	0	0	0	0	0	0	0	0	0	0	0	0	0
chr8	73897376	75472303	1574928	*	FP	none,genoskyline,gpa,eugene,twas	0	1	0	1	0	1	0	0	0	0	0	1	1	0	0	0
chr8	75976670	78600889	2624220	*	FP	none,lsmm,gpa,sug	1	1	0	0	1	1	0	0	0	0	0	0	0	0	0	0
chr8	79075804	80075804	1000001	*	FP	none,lsmm,genoskyline,gpa,sug,coloc,eugene,sherlock,twas	1	1	0	1	1	1	0	0	1	0	0	1	1	0	1	0
chr8	81401773	83160204	1758432	*	FP	none,lsmm,genoskyline,gpa,sug,eugene	1	1	0	1	1	1	0	0	0	0	0	0	1	0	0	0
chr8	85670137	87604534	1934398	*	TP	none,lsmm,genoskyline,gpa,sug,eugene	1	1	0	1	1	1	0	0	0	0	0	0	1	0	0	0
chr8	90685049	92503301	1818253	*	FP	none,eugene	0	1	0	0	0	0	0	0	0	0	0	0	1	0	0	0
chr8	92607800	93607800	1000001	*	FP	none	0	1	0	0	0	0	0	0	0	0	0	0	0	0	0	0
chr8	96998472	97998472	1000001	*	FP	none,lsmm	1	1	0	0	0	0	0	0	0	0	0	0	0	0	0	0
chr8	99113222	100644274	1531053	*	FP	none,eugene	0	1	0	0	0	0	0	0	0	0	0	0	1	0	0	0
chr8	101006689	102006689	1000001	*	FP	none,lsmm,genoskyline	1	1	0	1	0	0	0	0	0	0	0	0	0	0	0	0
chr8	102305860	104428722	2122863	*	TP	none,lsmm,genoskyline,gpa,sug,eugene,moloc,twas	1	1	0	1	1	1	0	0	0	1	0	1	1	0	0	0
chr8	105070461	106070461	1000001	*	TP	none,lsmm	1	1	0	0	0	0	0	0	0	0	0	0	0	0	0	0
chr8	106073524	107073524	1000001	*	TP	none,lsmm,genoskyline,gpa,sug	1	1	0	1	1	1	0	0	0	0	0	0	0	0	0	0
chr8	108983773	109983773	1000001	*	FP	none,lsmm,genoskyline,sug,eugene	1	1	0	1	1	0	0	0	0	0	0	0	1	0	0	0
chr8	114535951	115535951	1000001	*	FP	none,lsmm	1	1	0	0	0	0	0	0	0	0	0	0	0	0	0	0
chr8	117100682	118100682	1000001	*	FP	none	0	1	0	0	0	0	0	0	0	0	0	0	0	0	0	0
chr8	118389372	120582697	2193326	*	FP	none,lsmm,genoskyline,sug	1	1	0	1	1	0	0	0	0	0	0	0	0	0	0	0
chr8	121194955	126798640	5603686	*	TP	none,lsmm,genoskyline,gpa,sug,eugene	1	1	0	1	1	1	0	0	0	0	0	0	1	0	0	0
chr8	127070907	128692647	1621741	*	FP	none,lsmm,genoskyline,gpa,sug,eugene	1	1	0	1	1	1	0	0	0	0	0	0	1	0	0	0
chr8	129486237	130486237	1000001	*	FP	none,lsmm,genoskyline,gpa,sug	1	1	0	1	1	1	0	0	0	0	0	0	0	0	0	0
chr8	130821892	131821892	1000001	*	FP	none,lsmm,genoskyline,gpa	1	1	0	1	0	1	0	0	0	0	0	0	0	0	0	0
chr8	132534396	135127556	2593161	*	FP	none,lsmm,genoskyline,eugene	1	1	0	1	0	0	0	0	0	0	0	0	1	0	0	0
chr8	135151616	137060427	1908812	*	FP	none,lsmm,genoskyline,gpa	1	1	0	1	0	1	0	0	0	0	0	0	0	0	0	0
chr8	140542496	142051971	1509476	*	FP	none,lsmm,genoskyline,gpa	1	1	0	1	0	1	0	0	0	0	0	0	0	0	0	0
chr8	142596954	146260794	3663841	*	TP	none,genoskyline,eugene	0	1	0	1	0	0	0	0	0	0	0	0	1	0	0	0
chr10	3805181	5324451	1519271	*	FP	none,lsmm,genoskyline,gpa,sug,eugene	1	1	0	1	1	1	0	0	0	0	0	0	1	0	0	0
chr10	5579479	6579479	1000001	*	FP	none,lsmm,genoskyline,gpa,sug,eugene	1	1	0	1	1	1	0	0	0	0	0	0	1	0	0	0
chr10	7016230	8016230	1000001	*	FP	none,lsmm,genoskyline	1	1	0	1	0	0	0	0	0	0	0	0	0	0	0	0
chr10	10849140	11849140	1000001	*	FP	none,lsmm,genoskyline	1	1	0	1	0	0	0	0	0	0	0	0	0	0	0	0
chr10	12381614	14036073	1654460	*	FP	none,lsmm,genoskyline,gpa,sug,eugene	1	1	0	1	1	1	0	0	0	0	0	0	1	0	0	0
chr10	14128287	15128287	1000001	*	FP	none,lsmm,genoskyline,eugene	1	1	0	1	0	0	0	0	0	0	0	0	1	0	0	0
chr10	16737674	17737674	1000001	*	FP	none,lsmm,genoskyline	1	1	0	1	0	0	0	0	0	0	0	0	0	0	0	0
chr10	18400576	19400576	1000001	*	TP	none,lsmm,gpa	1	1	0	0	0	1	0	0	0	0	0	0	0	0	0	0
chr10	19790007	20790007	1000001	*	FP	none	0	1	0	0	0	0	0	0	0	0	0	0	0	0	0	0
chr10	21125418	22125418	1000001	*	FP	none	0	1	0	0	0	0	0	0	0	0	0	0	0	0	0	0
chr10	22226001	23226001	1000001	*	FP	none,lsmm,genoskyline	1	1	0	1	0	0	0	0	0	0	0	0	0	0	0	0
chr10	26244443	27244443	1000001	*	FP	none,lsmm,genoskyline,gpa,sug,coloc,eugene,sherlock,twas,utmost	1	1	0	1	1	1	0	0	1	0	0	1	1	0	1	1
chr10	28989232	31563005	2573774	*	FP	none,lsmm,genoskyline,gpa,sug	1	1	0	1	1	1	0	0	0	0	0	0	0	0	0	0
chr10	31842576	32842576	1000001	*	FP	none,lsmm,genoskyline,sug,fgwas	1	1	0	1	1	0	0	1	0	0	0	0	0	0	0	0
chr10	33110238	35082550	1972313	*	FP	none,gpa	0	1	0	0	0	1	0	0	0	0	0	0	0	0	0	0
chr10	35140946	36967744	1826799	*	FP	none	0	1	0	0	0	0	0	0	0	0	0	0	0	0	0	0
chr10	43371703	44371703	1000001	*	FP	none	0	1	0	0	0	0	0	0	0	0	0	0	0	0	0	0
chr10	44938565	45938565	1000001	*	FP	none,fgwas	0	1	0	0	0	0	0	1	0	0	0	0	0	0	0	0
chr10	51860613	52860613	1000001	*	FP	none	0	1	0	0	0	0	0	0	0	0	0	0	0	0	0	0
chr10	53710937	54710937	1000001	*	FP	none	0	1	0	0	0	0	0	0	0	0	0	0	0	0	0	0
chr10	59806871	60806871	1000001	*	FP	none,lsmm,genoskyline,eugene	1	1	0	1	0	0	0	0	0	0	0	0	1	0	0	0
chr10	61549022	63055358	1506337	*	FP	none	0	1	0	0	0	0	0	0	0	0	0	0	0	0	0	0
chr10	63267228	65067364	1800137	*	FP	none,lsmm,genoskyline,gpa,eugene	1	1	0	1	0	1	0	0	0	0	0	0	1	0	0	0
chr10	69028068	70028068	1000001	*	TP	none,lsmm,genoskyline,gpa,sug,eugene	1	1	0	1	1	1	0	0	0	0	0	0	1	0	0	0
chr10	70259507	72093185	1833679	*	FP	none,lsmm,genoskyline,gpa,eugene	1	1	0	1	0	1	0	0	0	0	0	0	1	0	0	0
chr10	72509750	73509750	1000001	*	FP	none	0	1	0	0	0	0	0	0	0	0	0	0	0	0	0	0
chr10	73525367	74525367	1000001	*	FP	none,twas	0	1	0	0	0	0	0	0	0	0	0	1	0	0	0	0
chr10	75942383	77448299	1505917	*	TP	none,lsmm,genoskyline,gpa,eugene	1	1	0	1	0	1	0	0	0	0	0	0	1	0	0	0
chr10	78591037	79591037	1000001	*	FP	none,lsmm	1	1	0	0	0	0	0	0	0	0	0	0	0	0	0	0
chr10	80345405	81345405	1000001	*	FP	none,genoskyline	0	1	0	1	0	0	0	0	0	0	0	0	0	0	0	0
chr10	81771341	82771341	1000001	*	FP	none,lsmm,genoskyline,gpa,sug	1	1	0	1	1	1	0	0	0	0	0	0	0	0	0	0
chr10	87968286	88968286	1000001	*	FP	none	0	1	0	0	0	0	0	0	0	0	0	0	0	0	0	0
chr10	89132835	90132835	1000001	*	TP	none,lsmm,genoskyline,gpa,sug	1	1	0	1	1	1	0	0	0	0	0	0	0	0	0	0
chr10	90508005	91508005	1000001	*	TP	none,lsmm,genoskyline,gpa,coloc,eugene	1	1	0	1	0	1	0	0	1	0	0	0	1	0	0	0
chr10	92459077	94198847	1739771	*	TP	none,lsmm,genoskyline,gpa	1	1	0	1	0	1	0	0	0	0	0	0	0	0	0	0
chr10	94838594	96538686	1700093	*	TP	none,lsmm,genoskyline,gpa,sug,eugene	1	1	0	1	1	1	0	0	0	0	0	0	1	0	0	0
chr10	96577779	97577779	1000001	*	TP	none,lsmm,genoskyline,gpa,sug,eugene	1	1	0	1	1	1	0	0	0	0	0	0	1	0	0	0
chr10	97798462	98798462	1000001	*	FP	none,lsmm,sug,utmost	1	1	0	0	1	0	0	0	0	0	0	0	0	0	0	1
chr10	99134662	100134662	1000001	*	FP	none,eugene,utmost	0	1	0	0	0	0	0	0	0	0	0	0	1	0	0	1
chr10	100801358	103836574	3035217	*	TP	none,lsmm,genoskyline,eugene	1	1	0	1	0	0	0	0	0	0	0	0	1	0	0	0
chr10	103987443	104987443	1000001	*	TP	none,lsmm,genoskyline,gpa,sug,coloc,eugene,moloc,sherlock,twas,utmost	1	1	0	1	1	1	0	0	1	1	0	1	1	0	1	1
chr10	105033189	106621238	1588050	*	FP	none,lsmm,eugene,utmost	1	1	0	0	0	0	0	0	0	0	0	0	1	0	0	1
chr10	106797403	107797403	1000001	*	FP	none,lsmm,sug	1	1	0	0	1	0	0	0	0	0	0	0	0	0	0	0
chr10	114124814	115124814	1000001	*	FP	none	0	1	0	0	0	0	0	0	0	0	0	0	0	0	0	0
chr10	115798887	116798887	1000001	*	FP	none,genoskyline	0	1	0	1	0	0	0	0	0	0	0	0	0	0	0	0
chr10	118030872	119030872	1000001	*	FP	none,lsmm,gpa	1	1	0	0	0	1	0	0	0	0	0	0	0	0	0	0
chr10	120334956	121334956	1000001	*	FP	none,lsmm,genoskyline,eugene	1	1	0	1	0	0	0	0	0	0	0	0	1	0	0	0
chr10	122170607	123170607	1000001	*	FP	none,lsmm,sug	1	1	0	0	1	0	0	0	0	0	0	0	0	0	0	0
chr10	125819992	128255993	2436002	*	TP	none,lsmm,genoskyline,gpa,sug,eugene	1	1	0	1	1	1	0	0	0	0	0	0	1	0	0	0
chr10	133142142	134142142	1000001	*	TP	none,lsmm,sug	1	1	0	0	1	0	0	0	0	0	0	0	0	0	0	0
chr10	134704609	135704609	1000001	*	FP	none,lsmm,genoskyline,eugene	1	1	0	1	0	0	0	0	0	0	0	0	1	0	0	0
chr12	285285	4215461	3930177	*	TP	none,lsmm,genoskyline,gpa,sug,eugene	1	1	0	1	1	1	0	0	0	0	0	0	1	0	0	0
chr12	4632032	5632032	1000001	*	FP	none,lsmm,genoskyline,gpa,eugene	1	1	0	1	0	1	0	0	0	0	0	0	1	0	0	0
chr12	6834309	7834309	1000001	*	FP	none,lsmm,genoskyline,eugene	1	1	0	1	0	0	0	0	0	0	0	0	1	0	0	0
chr12	10050549	11050549	1000001	*	FP	none,lsmm,genoskyline	1	1	0	1	0	0	0	0	0	0	0	0	0	0	0	0
chr12	11269644	12269644	1000001	*	FP	none	0	1	0	0	0	0	0	0	0	0	0	0	0	0	0	0
chr12	12390155	13390155	1000001	*	TP	none,lsmm,genoskyline,gpa,sug,eugene	1	1	0	1	1	1	0	0	0	0	0	0	1	0	0	0
chr12	13903201	14903201	1000001	*	FP	none,genoskyline	0	1	0	1	0	0	0	0	0	0	0	0	0	0	0	0
chr12	16003971	17003971	1000001	*	FP	none,genoskyline,eugene	0	1	0	1	0	0	0	0	0	0	0	0	1	0	0	0
chr12	18720768	19720768	1000001	*	FP	none,lsmm,gpa,sug	1	1	0	0	1	1	0	0	0	0	0	0	0	0	0	0
chr12	20484499	21484499	1000001	*	FP	none,gpa	0	1	0	0	0	1	0	0	0	0	0	0	0	0	0	0
chr12	22175144	23175144	1000001	*	FP	none,lsmm	1	1	0	0	0	0	0	0	0	0	0	0	0	0	0	0
chr12	25940656	27653533	1712878	*	TP	none,lsmm,genoskyline,gpa,sug	1	1	0	1	1	1	0	0	0	0	0	0	0	0	0	0
chr12	27800275	28800275	1000001	*	FP	none,gpa	0	1	0	0	0	1	0	0	0	0	0	0	0	0	0	0
chr12	31607411	32607411	1000001	*	FP	none,lsmm,genoskyline	1	1	0	1	0	0	0	0	0	0	0	0	0	0	0	0
chr12	34354806	35354806	1000001	*	FP	none,lsmm,gpa,eugene	1	1	0	0	0	1	0	0	0	0	0	0	1	0	0	0
chr12	37983021	38983021	1000001	*	FP	none,gpa	0	1	0	0	0	1	0	0	0	0	0	0	0	0	0	0
chr12	42379634	43379634	1000001	*	FP	none,lsmm,genoskyline	1	1	0	1	0	0	0	0	0	0	0	0	0	0	0	0
chr12	45041684	46041684	1000001	*	FP	none,lsmm,sug	1	1	0	0	1	0	0	0	0	0	0	0	0	0	0	0
chr12	46103514	47103514	1000001	*	FP	none,genoskyline	0	1	0	1	0	0	0	0	0	0	0	0	0	0	0	0
chr12	47142947	50159185	3016239	*	TP	none,lsmm,genoskyline,gpa,sug,eugene,utmost	1	1	0	1	1	1	0	0	0	0	0	0	1	0	0	1
chr12	50815031	51815031	1000001	*	FP	none,lsmm,genoskyline,gpa,sug,eugene,utmost	1	1	0	1	1	1	0	0	0	0	0	0	1	0	0	1
chr12	52390687	55241725	2851039	*	TP	none,lsmm,genoskyline,sug,eugene	1	1	0	1	1	0	0	0	0	0	0	0	1	0	0	0
chr12	56579586	58522874	1943289	*	FP	none,lsmm,genoskyline,gpa,sug,eugene	1	1	0	1	1	1	0	0	0	0	0	0	1	0	0	0
chr12	62139366	63765511	1626146	*	FP	none,gpa	0	1	0	0	0	1	0	0	0	0	0	0	0	0	0	0
chr12	63985360	66883320	2897961	*	TP	none,lsmm,genoskyline,gpa,eugene	1	1	0	1	0	1	0	0	0	0	0	0	1	0	0	0
chr12	68171119	69171119	1000001	*	TP	none,lsmm,genoskyline,gpa,sug,eugene	1	1	0	1	1	1	0	0	0	0	0	0	1	0	0	0
chr12	69230343	70230343	1000001	*	FP	none,lsmm,genoskyline,gpa,sug,coloc,eugene,smr	1	1	0	1	1	1	0	0	1	0	0	0	1	1	0	0
chr12	75775644	77556502	1780859	*	FP	none,lsmm,genoskyline,sug	1	1	0	1	1	0	0	0	0	0	0	0	0	0	0	0
chr12	80822261	81822261	1000001	*	FP	none	0	1	0	0	0	0	0	0	0	0	0	0	0	0	0	0
chr12	82365858	83365858	1000001	*	FP	none,lsmm	1	1	0	0	0	0	0	0	0	0	0	0	0	0	0	0
chr12	88222796	89222796	1000001	*	TP	none,lsmm,genoskyline,gpa,sug	1	1	0	1	1	1	0	0	0	0	0	0	0	0	0	0
chr12	89716521	90716521	1000001	*	FP	none	0	1	0	0	0	0	0	0	0	0	0	0	0	0	0	0
chr12	91064642	93486437	2421796	*	FP	none,lsmm,genoskyline,sug,eugene	1	1	0	1	1	0	0	0	0	0	0	0	1	0	0	0
chr12	93624650	96042611	2417962	*	FP	none,lsmm,genoskyline,gpa,sug,eugene	1	1	0	1	1	1	0	0	0	0	0	0	1	0	0	0
chr12	96114160	97114160	1000001	*	FP	none,lsmm,genoskyline,gpa,eugene	1	1	0	1	0	1	0	0	0	0	0	0	1	0	0	0
chr12	98016343	99713140	1696798	*	FP	none,lsmm	1	1	0	0	0	0	0	0	0	0	0	0	0	0	0	0
chr12	100849161	101849161	1000001	*	FP	none,lsmm	1	1	0	0	0	0	0	0	0	0	0	0	0	0	0	0
chr12	103846167	106306480	2460314	*	FP	none,lsmm,genoskyline,gpa	1	1	0	1	0	1	0	0	0	0	0	0	0	0	0	0
chr12	106767772	107767772	1000001	*	FP	none	0	1	0	0	0	0	0	0	0	0	0	0	0	0	0	0
chr12	108607599	111310453	2702855	*	FP	none,lsmm,genoskyline,gpa,sug,eugene,utmost	1	1	0	1	1	1	0	0	0	0	0	0	1	0	0	1
chr12	113169350	114669761	1500412	*	FP	none,lsmm,genoskyline,utmost	1	1	0	1	0	0	0	0	0	0	0	0	0	0	0	1
chr12	116020903	117020903	1000001	*	FP	none	0	1	0	0	0	0	0	0	0	0	0	0	0	0	0	0
chr12	117453377	119002113	1548737	*	FP	none,genoskyline,gpa	0	1	0	1	0	1	0	0	0	0	0	0	0	0	0	0
chr12	119609284	122719787	3110504	*	TP	none,lsmm,genoskyline,gpa,sug,fgwas,coloc,eugene,sherlock	1	1	0	1	1	1	0	1	1	0	0	0	1	0	1	0
chr12	123375650	124375650	1000001	*	FP	none,lsmm,genoskyline,gpa,sug,fgwas,eugene,smr	1	1	0	1	1	1	0	1	0	0	0	0	1	1	0	0
chr12	124738336	125738336	1000001	*	FP	none,lsmm,genoskyline	1	1	0	1	0	0	0	0	0	0	0	0	0	0	0	0
chr12	127045487	128045487	1000001	*	FP	none,lsmm	1	1	0	0	0	0	0	0	0	0	0	0	0	0	0	0
chr12	128778411	129778411	1000001	*	FP	none,genoskyline	0	1	0	1	0	0	0	0	0	0	0	0	0	0	0	0
chr12	130147349	131147349	1000001	*	FP	none,lsmm,gpa	1	1	0	0	0	1	0	0	0	0	0	0	0	0	0	0
chr1	649988	1649988	1000001	*	FP	none,genoskyline,eugene	0	1	0	1	0	0	0	0	0	0	0	0	1	0	0	0
chr1	1780107	3923826	2143720	*	FP	none,lsmm,genoskyline,gpa,sug,eugene	1	1	0	1	1	1	0	0	0	0	0	0	1	0	0	0
chr1	6062831	7603261	1540431	*	FP	none,lsmm,genoskyline,eugene	1	1	0	1	0	0	0	0	0	0	0	0	1	0	0	0
chr1	8940258	10552839	1612582	*	FP	none,lsmm,genoskyline,gpa,sug,eugene	1	1	0	1	1	1	0	0	0	0	0	0	1	0	0	0
chr1	12054611	13054611	1000001	*	FP	none,genoskyline	0	1	0	1	0	0	0	0	0	0	0	0	0	0	0	0
chr1	16855783	17855783	1000001	*	FP	none,genoskyline,eugene	0	1	0	1	0	0	0	0	0	0	0	0	1	0	0	0
chr1	18156607	21337224	3180618	*	FP	none,lsmm,genoskyline,gpa,eugene	1	1	0	1	0	1	0	0	0	0	0	0	1	0	0	0
chr1	21963760	22963760	1000001	*	TP	none,lsmm,genoskyline,gpa,eugene,utmost	1	1	0	1	0	1	0	0	0	0	0	0	1	0	0	1
chr1	23350023	24350023	1000001	*	TP	none,lsmm,genoskyline,gpa,sug,eugene	1	1	0	1	1	1	0	0	0	0	0	0	1	0	0	0
chr1	24360781	25360781	1000001	*	TP	none,lsmm,genoskyline	1	1	0	1	0	0	0	0	0	0	0	0	0	0	0	0
chr1	25535523	27835529	2300007	*	TP	none,lsmm,genoskyline,gpa,sug,eugene,jepeg	1	1	0	1	1	1	0	0	0	0	1	0	1	0	0	0
chr1	29138578	31742991	2604414	*	TP	none,lsmm,genoskyline,gpa,sug,lieqtl,coloc,eugene,sherlock,twas,utmost	1	1	1	1	1	1	0	0	1	0	0	1	1	0	1	1
chr1	31847416	32847416	1000001	*	FP	none,genoskyline	0	1	0	1	0	0	0	0	0	0	0	0	0	0	0	0
chr1	32888061	34733301	1845241	*	FP	none,lsmm,genoskyline	1	1	0	1	0	0	0	0	0	0	0	0	0	0	0	0
chr1	34893690	36733191	1839502	*	FP	none,lsmm,genoskyline,sug,fgwas,utmost	1	1	0	1	1	0	0	1	0	0	0	0	0	0	0	1
chr1	37358359	39825063	2466705	*	TP	none,lsmm,genoskyline,gpa,sug,fgwas,eugene	1	1	0	1	1	1	0	1	0	0	0	0	1	0	0	0
chr1	41735796	42735796	1000001	*	FP	none,lsmm,genoskyline,gpa,eugene	1	1	0	1	0	1	0	0	0	0	0	0	1	0	0	0
chr1	43261505	44261505	1000001	*	TP	none,lsmm,genoskyline,gpa,eugene	1	1	0	1	0	1	0	0	0	0	0	0	1	0	0	0
chr1	44304638	45304638	1000001	*	FP	none	0	1	0	0	0	0	0	0	0	0	0	0	0	0	0	0
chr1	47670205	48670205	1000001	*	FP	none,eugene	0	1	0	0	0	0	0	0	0	0	0	0	1	0	0	0
chr1	51948654	52948654	1000001	*	FP	none,lsmm	1	1	0	0	0	0	0	0	0	0	0	0	0	0	0	0
chr1	54288985	55288985	1000001	*	FP	none,genoskyline,eugene	0	1	0	1	0	0	0	0	0	0	0	0	1	0	0	0
chr1	60977411	62552715	1575305	*	FP	none	0	1	0	0	0	0	0	0	0	0	0	0	0	0	0	0
chr1	63501162	65945542	2444381	*	FP	none,lsmm,genoskyline,gpa	1	1	0	1	0	1	0	0	0	0	0	0	0	0	0	0
chr1	66239989	67239989	1000001	*	TP	none,lsmm,genoskyline,sug,eugene	1	1	0	1	1	0	0	0	0	0	0	0	1	0	0	0
chr1	67769049	68769049	1000001	*	FP	none	0	1	0	0	0	0	0	0	0	0	0	0	0	0	0	0
chr1	70323761	71323761	1000001	*	FP	none,lsmm,eugene	1	1	0	0	0	0	0	0	0	0	0	0	1	0	0	0
chr1	76305609	77305609	1000001	*	FP	none,lsmm,eugene	1	1	0	0	0	0	0	0	0	0	0	0	1	0	0	0
chr1	78015616	79015616	1000001	*	FP	none,gpa,eugene	0	1	0	0	0	1	0	0	0	0	0	0	1	0	0	0
chr1	84603395	86442181	1838787	*	FP	none,lsmm,genoskyline,gpa	1	1	0	1	0	1	0	0	0	0	0	0	0	0	0	0
chr1	88983100	93440116	4457017	*	TP	none,lsmm,genoskyline,gpa,eugene	1	1	0	1	0	1	0	0	0	0	0	0	1	0	0	0
chr1	93552500	94552500	1000001	*	FP	none,lsmm,genoskyline,gpa	1	1	0	1	0	1	0	0	0	0	0	0	0	0	0	0
chr1	94615751	95615751	1000001	*	FP	none	0	1	0	0	0	0	0	0	0	0	0	0	0	0	0	0
chr1	99429134	100429134	1000001	*	FP	none,lsmm	1	1	0	0	0	0	0	0	0	0	0	0	0	0	0	0
chr1	101202830	102202830	1000001	*	FP	none,lsmm,genoskyline,gpa,sug	1	1	0	1	1	1	0	0	0	0	0	0	0	0	0	0
chr1	107297446	108297446	1000001	*	FP	none,lsmm	1	1	0	0	0	0	0	0	0	0	0	0	0	0	0	0
chr1	108925911	109925911	1000001	*	FP	none,lsmm,genoskyline,gpa,eugene,twas	1	1	0	1	0	1	0	0	0	0	0	1	1	0	0	0
chr1	109970764	112633910	2663147	*	TP	none,lsmm,genoskyline,gpa,sug,eugene	1	1	0	1	1	1	0	0	0	0	0	0	1	0	0	0
chr1	112734456	113734456	1000001	*	FP	none,lsmm,genoskyline,gpa,eugene	1	1	0	1	0	1	0	0	0	0	0	0	1	0	0	0
chr1	114494991	116306047	1811057	*	FP	none	0	1	0	0	0	0	0	0	0	0	0	0	0	0	0	0
chr1	116835689	117835689	1000001	*	TP	none,lsmm,genoskyline,eugene	1	1	0	1	0	0	0	0	0	0	0	0	1	0	0	0
chr1	119039879	120684211	1644333	*	FP	none,lsmm,genoskyline,gpa,eugene	1	1	0	1	0	1	0	0	0	0	0	0	1	0	0	0
chr1	150097431	152038759	1941329	*	TP	none,genoskyline,gpa,eugene	0	1	0	1	0	1	0	0	0	0	0	0	1	0	0	0
chr1	152830992	155286886	2455895	*	FP	none,lsmm,genoskyline,gpa,sug,eugene	1	1	0	1	1	1	0	0	0	0	0	0	1	0	0	0
chr1	156070416	159118455	3048040	*	TP	none,lsmm,genoskyline,gpa,eugene	1	1	0	1	0	1	0	0	0	0	0	0	1	0	0	0
chr1	159248926	161146693	1897768	*	FP	none,lsmm,genoskyline,fgwas,eugene	1	1	0	1	0	0	0	1	0	0	0	0	1	0	0	0
chr1	161971020	162971020	1000001	*	FP	none,genoskyline	0	1	0	1	0	0	0	0	0	0	0	0	0	0	0	0
chr1	164029284	165029284	1000001	*	FP	none,genoskyline	0	1	0	1	0	0	0	0	0	0	0	0	0	0	0	0
chr1	165314580	166314580	1000001	*	FP	none	0	1	0	0	0	0	0	0	0	0	0	0	0	0	0	0
chr1	167100842	168100842	1000001	*	FP	none,lsmm,genoskyline,gpa,sug,eugene	1	1	0	1	1	1	0	0	0	0	0	0	1	0	0	0
chr1	170176107	171176107	1000001	*	FP	none,lsmm	1	1	0	0	0	0	0	0	0	0	0	0	0	0	0	0
chr1	171272355	172927355	1655001	*	FP	none,lsmm,genoskyline,sug	1	1	0	1	1	0	0	0	0	0	0	0	0	0	0	0
chr1	173294666	174294666	1000001	*	TP	none,lsmm,eugene	1	1	0	0	0	0	0	0	0	0	0	0	1	0	0	0
chr1	177752170	178752170	1000001	*	FP	none,lsmm,genoskyline,gpa	1	1	0	1	0	1	0	0	0	0	0	0	0	0	0	0
chr1	180409061	182758628	2349568	*	TP	none,lsmm,genoskyline,gpa,sug,eugene	1	1	0	1	1	1	0	0	0	0	0	0	1	0	0	0
chr1	182955934	185538104	2582171	*	FP	none,lsmm,genoskyline,gpa,sug,eugene	1	1	0	1	1	1	0	0	0	0	0	0	1	0	0	0
chr1	186126065	187126065	1000001	*	FP	none,genoskyline,gpa	0	1	0	1	0	1	0	0	0	0	0	0	0	0	0	0
chr1	192647434	193647434	1000001	*	FP	none,genoskyline	0	1	0	1	0	0	0	0	0	0	0	0	0	0	0	0
chr1	199545014	200545014	1000001	*	FP	none,lsmm,gpa	1	1	0	0	0	1	0	0	0	0	0	0	0	0	0	0
chr1	201051349	203006669	1955321	*	FP	none,genoskyline	0	1	0	1	0	0	0	0	0	0	0	0	0	0	0	0
chr1	203150945	204150945	1000001	*	TP	none,lsmm,genoskyline,gpa,sug,eugene	1	1	0	1	1	1	0	0	0	0	0	0	1	0	0	0
chr1	204163269	205740913	1577645	*	TP	none,lsmm,genoskyline,gpa,sug,eugene	1	1	0	1	1	1	0	0	0	0	0	0	1	0	0	0
chr1	206193939	207961354	1767416	*	FP	none,lsmm,genoskyline,gpa,eugene	1	1	0	1	0	1	0	0	0	0	0	0	1	0	0	0
chr1	208715824	209715824	1000001	*	FP	none,lsmm	1	1	0	0	0	0	0	0	0	0	0	0	0	0	0	0
chr1	209993557	210993557	1000001	*	FP	none,lsmm,genoskyline,sug	1	1	0	1	1	0	0	0	0	0	0	0	0	0	0	0
chr1	213361309	214888709	1527401	*	TP	none,lsmm,gpa,eugene	1	1	0	0	0	1	0	0	0	0	0	0	1	0	0	0
chr1	217195838	218984987	1789150	*	FP	none,lsmm,genoskyline,gpa,sug,eugene	1	1	0	1	1	1	0	0	0	0	0	0	1	0	0	0
chr1	219991068	221557662	1566595	*	TP	none,lsmm,genoskyline,gpa,eugene	1	1	0	1	0	1	0	0	0	0	0	0	1	0	0	0
chr1	221567860	222567860	1000001	*	FP	none	0	1	0	0	0	0	0	0	0	0	0	0	0	0	0	0
chr1	222914430	223914430	1000001	*	FP	none,lsmm	1	1	0	0	0	0	0	0	0	0	0	0	0	0	0	0
chr1	225393269	226393269	1000001	*	TP	none,lsmm,genoskyline,gpa,sug	1	1	0	1	1	1	0	0	0	0	0	0	0	0	0	0
chr1	226675489	227675489	1000001	*	TP	none,lsmm,genoskyline,gpa,sug,eugene,smr	1	1	0	1	1	1	0	0	0	0	0	0	1	1	0	0
chr1	228669604	230669405	1999802	*	FP	none,genoskyline	0	1	0	1	0	0	0	0	0	0	0	0	0	0	0	0
chr1	231150424	233589382	2438959	*	FP	none,genoskyline	0	1	0	1	0	0	0	0	0	0	0	0	0	0	0	0
chr1	234237131	235237131	1000001	*	TP	none,lsmm,genoskyline,gpa,sug,eugene,utmost	1	1	0	1	1	1	0	0	0	0	0	0	1	0	0	1
chr1	236284344	237284344	1000001	*	FP	none,lsmm	1	1	0	0	0	0	0	0	0	0	0	0	0	0	0	0
chr1	241518214	242518214	1000001	*	FP	none,eugene	0	1	0	0	0	0	0	0	0	0	0	0	1	0	0	0
chr1	243013554	244900540	1886987	*	FP	none,lsmm,genoskyline,gpa	1	1	0	1	0	1	0	0	0	0	0	0	0	0	0	0
chr1	245733546	246733546	1000001	*	FP	none	0	1	0	0	0	0	0	0	0	0	0	0	0	0	0	0
chr1	248707823	249707823	1000001	*	FP	none,eugene	0	1	0	0	0	0	0	0	0	0	0	0	1	0	0	0
chr7	82210	3252152	3169943	*	TP	none,lsmm,genoskyline,gpa,sug,mtag,lieqtl,coloc,eugene,jepeg,sherlock,smr,twas,utmost	1	1	1	1	1	1	1	0	1	0	1	1	1	1	1	1
chr7	4340519	8520912	4180394	*	TP	none,lsmm,genoskyline,gpa,sug,eugene,sherlock	1	1	0	1	1	1	0	0	0	0	0	0	1	0	1	0
chr7	9659046	10659046	1000001	*	FP	none,lsmm,genoskyline,sug	1	1	0	1	1	0	0	0	0	0	0	0	0	0	0	0
chr7	11241439	13194766	1953328	*	FP	none	0	1	0	0	0	0	0	0	0	0	0	0	0	0	0	0
chr7	14513768	16291199	1777432	*	FP	none,lsmm,gpa	1	1	0	0	0	1	0	0	0	0	0	0	0	0	0	0
chr7	17476601	19033472	1556872	*	FP	none,lsmm,genoskyline,gpa,eugene	1	1	0	1	0	1	0	0	0	0	0	0	1	0	0	0
chr7	19573432	20573432	1000001	*	FP	none,lsmm,genoskyline,gpa	1	1	0	1	0	1	0	0	0	0	0	0	0	0	0	0
chr7	21737221	22737221	1000001	*	FP	none,lsmm	1	1	0	0	0	0	0	0	0	0	0	0	0	0	0	0
chr7	22974687	23974687	1000001	*	FP	none,lsmm,genoskyline,gpa,sug,eugene	1	1	0	1	1	1	0	0	0	0	0	0	1	0	0	0
chr7	24381643	25381643	1000001	*	FP	none,lsmm,genoskyline,sug	1	1	0	1	1	0	0	0	0	0	0	0	0	0	0	0
chr7	25692337	26692337	1000001	*	FP	none,lsmm,genoskyline	1	1	0	1	0	0	0	0	0	0	0	0	0	0	0	0
chr7	26698086	28638639	1940554	*	FP	none,lsmm,genoskyline,gpa,coloc,eugene,sherlock,smr,twas,utmost	1	1	0	1	0	1	0	0	1	0	0	1	1	1	1	1
chr7	28877112	30656232	1779121	*	FP	none,genoskyline	0	1	0	1	0	0	0	0	0	0	0	0	0	0	0	0
chr7	32436083	33436083	1000001	*	FP	none,genoskyline	0	1	0	1	0	0	0	0	0	0	0	0	0	0	0	0
chr7	33448733	34448733	1000001	*	FP	none,lsmm,genoskyline	1	1	0	1	0	0	0	0	0	0	0	0	0	0	0	0
chr7	37874456	38874456	1000001	*	FP	none,genoskyline	0	1	0	1	0	0	0	0	0	0	0	0	0	0	0	0
chr7	39191078	41547475	2356398	*	FP	none	0	1	0	0	0	0	0	0	0	0	0	0	0	0	0	0
chr7	41749888	42749888	1000001	*	FP	none,lsmm,sug	1	1	0	0	1	0	0	0	0	0	0	0	0	0	0	0
chr7	43173430	44932092	1758663	*	FP	none,genoskyline,utmost	0	1	0	1	0	0	0	0	0	0	0	0	0	0	0	1
chr7	45508110	46508110	1000001	*	FP	none,lsmm,genoskyline,gpa	1	1	0	1	0	1	0	0	0	0	0	0	0	0	0	0
chr7	47627445	48627445	1000001	*	FP	none,lsmm,genoskyline,gpa,eugene	1	1	0	1	0	1	0	0	0	0	0	0	1	0	0	0
chr7	49806780	51368720	1561941	*	TP	none,lsmm,genoskyline,gpa,sug	1	1	0	1	1	1	0	0	0	0	0	0	0	0	0	0
chr7	54365941	55970427	1604487	*	FP	none	0	1	0	0	0	0	0	0	0	0	0	0	0	0	0	0
chr7	64213581	66894722	2681142	*	TP	none,lsmm,genoskyline,gpa,sug,fgwas,coloc,eugene,jepeg,sherlock,smr,twas	1	1	0	1	1	1	0	1	1	0	1	1	1	1	1	0
chr7	68996156	70597293	1601138	*	FP	none,genoskyline	0	1	0	1	0	0	0	0	0	0	0	0	0	0	0	0
chr7	70672579	71672579	1000001	*	FP	none,lsmm	1	1	0	0	0	0	0	0	0	0	0	0	0	0	0	0
chr7	72517657	74089571	1571915	*	TP	none,lsmm,genoskyline,gpa,sug,eugene	1	1	0	1	1	1	0	0	0	0	0	0	1	0	0	0
chr7	74863563	75863563	1000001	*	FP	none,lsmm,genoskyline,sug	1	1	0	1	1	0	0	0	0	0	0	0	0	0	0	0
chr7	76813561	77813561	1000001	*	FP	none,lsmm,genoskyline,eugene	1	1	0	1	0	0	0	0	0	0	0	0	1	0	0	0
chr7	80066631	81066631	1000001	*	FP	none,genoskyline	0	1	0	1	0	0	0	0	0	0	0	0	0	0	0	0
chr7	81304494	82304494	1000001	*	FP	none	0	1	0	0	0	0	0	0	0	0	0	0	0	0	0	0
chr7	86057361	87057361	1000001	*	FP	none,eugene	0	1	0	0	0	0	0	0	0	0	0	0	1	0	0	0
chr7	87817634	88817634	1000001	*	FP	none,genoskyline	0	1	0	1	0	0	0	0	0	0	0	0	0	0	0	0
chr7	90505268	92024448	1519181	*	FP	none,lsmm,genoskyline,sug,eugene,utmost	1	1	0	1	1	0	0	0	0	0	0	0	1	0	0	1
chr7	92453542	94281222	1827681	*	FP	none,lsmm,gpa,sug	1	1	0	0	1	1	0	0	0	0	0	0	0	0	0	0
chr7	94540235	97248096	2707862	*	FP	none,lsmm,genoskyline,sug	1	1	0	1	1	0	0	0	0	0	0	0	0	0	0	0
chr7	97297335	99601503	2304169	*	TP	none,lsmm,genoskyline,gpa,sug,eugene	1	1	0	1	1	1	0	0	0	0	0	0	1	0	0	0
chr7	100267917	101267917	1000001	*	FP	none,eugene	0	1	0	0	0	0	0	0	0	0	0	0	1	0	0	0
chr7	103126271	107447889	4321619	*	TP	none,lsmm,genoskyline,gpa,eugene	1	1	0	1	0	1	0	0	0	0	0	0	1	0	0	0
chr7	107657161	108657161	1000001	*	FP	none,lsmm,genoskyline,sug	1	1	0	1	1	0	0	0	0	0	0	0	0	0	0	0
chr7	109187412	111169525	1982114	*	FP	none,lsmm,genoskyline,sug	1	1	0	1	1	0	0	0	0	0	0	0	0	0	0	0
chr7	111505716	113126854	1621139	*	FP	none,lsmm,genoskyline,sug	1	1	0	1	1	0	0	0	0	0	0	0	0	0	0	0
chr7	115662988	117356103	1693116	*	TP	none,lsmm,genoskyline,eugene	1	1	0	1	0	0	0	0	0	0	0	0	1	0	0	0
chr7	119087120	120087120	1000001	*	FP	none	0	1	0	0	0	0	0	0	0	0	0	0	0	0	0	0
chr7	120135340	121135340	1000001	*	FP	none,lsmm,genoskyline	1	1	0	1	0	0	0	0	0	0	0	0	0	0	0	0
chr7	121445882	122445882	1000001	*	FP	none	0	1	0	0	0	0	0	0	0	0	0	0	0	0	0	0
chr7	122680946	123680946	1000001	*	FP	none,eugene	0	1	0	0	0	0	0	0	0	0	0	0	1	0	0	0
chr7	127016607	131820322	4803716	*	TP	none,lsmm,genoskyline,gpa,sug,eugene,moloc	1	1	0	1	1	1	0	0	0	1	0	0	1	0	0	0
chr7	132383247	133383247	1000001	*	FP	none,moloc	0	1	0	0	0	0	0	0	0	1	0	0	0	0	0	0
chr7	133888083	135858615	1970533	*	TP	none,lsmm,genoskyline,gpa,sug	1	1	0	1	1	1	0	0	0	0	0	0	0	0	0	0
chr7	137092276	138092276	1000001	*	FP	none,gpa	0	1	0	0	0	1	0	0	0	0	0	0	0	0	0	0
chr7	138230361	140546332	2315972	*	TP	none,lsmm,genoskyline,gpa	1	1	0	1	0	1	0	0	0	0	0	0	0	0	0	0
chr7	141232462	142232462	1000001	*	FP	none,genoskyline	0	1	0	1	0	0	0	0	0	0	0	0	0	0	0	0
chr7	142689448	143689448	1000001	*	FP	none,genoskyline,eugene	0	1	0	1	0	0	0	0	0	0	0	0	1	0	0	0
chr7	148283936	151313031	3029096	*	TP	none,lsmm,genoskyline,gpa,sug,coloc,eugene,sherlock,utmost	1	1	0	1	1	1	0	0	1	0	0	0	1	0	1	1
chr7	155100125	156100125	1000001	*	FP	none,lsmm,genoskyline,eugene	1	1	0	1	0	0	0	0	0	0	0	0	1	0	0	0
chr7	156849877	157849877	1000001	*	FP	none,genoskyline	0	1	0	1	0	0	0	0	0	0	0	0	0	0	0	0
chr7	158251861	159251861	1000001	*	FP	none,lsmm,genoskyline	1	1	0	1	0	0	0	0	0	0	0	0	0	0	0	0
chr17	867122	1867122	1000001	*	FP	none,lsmm,genoskyline,gpa,sug,utmost	1	1	0	1	1	1	0	0	0	0	0	0	0	0	0	1
chr17	2211248	3211248	1000001	*	FP	none,lsmm,genoskyline,gpa,sug	1	1	0	1	1	1	0	0	0	0	0	0	0	0	0	0
chr17	4111302	5111302	1000001	*	FP	none,lsmm,genoskyline,gpa,eugene,utmost	1	1	0	1	0	1	0	0	0	0	0	0	1	0	0	1
chr17	6620016	7620016	1000001	*	FP	none,lsmm,genoskyline,gpa,sug,eugene,utmost	1	1	0	1	1	1	0	0	0	0	0	0	1	0	0	1
chr17	12018282	14741641	2723360	*	FP	none,lsmm,genoskyline,gpa	1	1	0	1	0	1	0	0	0	0	0	0	0	0	0	0
chr17	16370124	17370124	1000001	*	FP	none,lsmm,genoskyline	1	1	0	1	0	0	0	0	0	0	0	0	0	0	0	0
chr17	20208292	21208292	1000001	*	FP	none,lsmm,genoskyline,sug	1	1	0	1	1	0	0	0	0	0	0	0	0	0	0	0
chr17	26840342	27840342	1000001	*	FP	none,lsmm,genoskyline,gpa,sug,coloc,eugene,sherlock,twas,utmost	1	1	0	1	1	1	0	0	1	0	0	1	1	0	1	1
chr17	27989042	28989042	1000001	*	FP	none,lsmm,genoskyline,gpa,sug,eugene	1	1	0	1	1	1	0	0	0	0	0	0	1	0	0	0
chr17	31390994	33208893	1817900	*	FP	none,lsmm,genoskyline,sug	1	1	0	1	1	0	0	0	0	0	0	0	0	0	0	0
chr17	33845121	34845121	1000001	*	FP	none,lsmm,genoskyline,eugene	1	1	0	1	0	0	0	0	0	0	0	0	1	0	0	0
chr17	35350275	37093865	1743591	*	FP	none,lsmm,genoskyline,gpa,sug,coloc,eugene	1	1	0	1	1	1	0	0	1	0	0	0	1	0	0	0
chr17	38219799	39219799	1000001	*	FP	none,lsmm,genoskyline,gpa,sug,eugene,twas,utmost	1	1	0	1	1	1	0	0	0	0	0	1	1	0	0	1
chr17	40338403	42797378	2458976	*	FP	none,lsmm,genoskyline,gpa,sug,eugene,smr,twas,utmost	1	1	0	1	1	1	0	0	0	0	0	1	1	1	0	1
chr17	43019391	44019391	1000001	*	TP	none,lsmm,genoskyline,gpa,sug,eugene,sherlock	1	1	0	1	1	1	0	0	0	0	0	0	1	0	1	0
chr17	45626116	46626116	1000001	*	TP	none,lsmm,genoskyline,gpa,sug,fgwas,eugene,twas	1	1	0	1	1	1	0	1	0	0	0	1	1	0	0	0
chr17	46806606	49425784	2619179	*	TP	none,lsmm,genoskyline,gpa,eugene,twas	1	1	0	1	0	1	0	0	0	0	0	1	1	0	0	0
chr17	54563897	55563897	1000001	*	FP	none,lsmm,genoskyline,gpa,sug,coloc,eugene,sherlock,twas,utmost	1	1	0	1	1	1	0	0	1	0	0	1	1	0	1	1
chr17	58136329	59136329	1000001	*	FP	none,lsmm,genoskyline,gpa,sug,coloc,eugene,sherlock,twas,utmost	1	1	0	1	1	1	0	0	1	0	0	1	1	0	1	1
chr17	60616494	63162747	2546254	*	TP	none,lsmm,genoskyline,gpa,sug,eugene	1	1	0	1	1	1	0	0	0	0	0	0	1	0	0	0
chr17	63858876	64858876	1000001	*	FP	none,lsmm,genoskyline,gpa,sug	1	1	0	1	1	1	0	0	0	0	0	0	0	0	0	0
chr17	73009280	74875743	1866464	*	TP	none,lsmm,genoskyline,gpa,sug,coloc,eugene,smr,twas,utmost	1	1	0	1	1	1	0	0	1	0	0	1	1	1	0	1
chr17	75644758	76644758	1000001	*	FP	none,lsmm,genoskyline,gpa,sug	1	1	0	1	1	1	0	0	0	0	0	0	0	0	0	0
chr17	77738445	78738445	1000001	*	FP	none,lsmm,genoskyline	1	1	0	1	0	0	0	0	0	0	0	0	0	0	0	0
chr17	79390031	80390031	1000001	*	FP	none,lsmm,genoskyline,eugene	1	1	0	1	0	0	0	0	0	0	0	0	1	0	0	0
chr17	80578768	81578768	1000001	*	TP	none,lsmm,genoskyline,sug	1	1	0	1	1	0	0	0	0	0	0	0	0	0	0	0
chr6	1325354	2325354	1000001	*	FP	none,lsmm	1	1	0	0	0	0	0	0	0	0	0	0	0	0	0	0
chr6	2399050	3399050	1000001	*	FP	none,lsmm,genoskyline,eugene	1	1	0	1	0	0	0	0	0	0	0	0	1	0	0	0
chr6	3431184	4431184	1000001	*	FP	none,lsmm,eugene	1	1	0	0	0	0	0	0	0	0	0	0	1	0	0	0
chr6	5993909	6993909	1000001	*	FP	none,lsmm,genoskyline,sug	1	1	0	1	1	0	0	0	0	0	0	0	0	0	0	0
chr6	7297840	8297840	1000001	*	FP	none,gpa,eugene	0	1	0	0	0	1	0	0	0	0	0	0	1	0	0	0
chr6	10019890	11019890	1000001	*	FP	none,lsmm,genoskyline,eugene	1	1	0	1	0	0	0	0	0	0	0	0	1	0	0	0
chr6	11243080	12797509	1554430	*	FP	none,lsmm,gpa	1	1	0	0	0	1	0	0	0	0	0	0	0	0	0	0
chr6	13536917	14536917	1000001	*	FP	none,genoskyline,eugene	0	1	0	1	0	0	0	0	0	0	0	0	1	0	0	0
chr6	14805287	15805287	1000001	*	FP	none,lsmm,genoskyline	1	1	0	1	0	0	0	0	0	0	0	0	0	0	0	0
chr6	17194658	18194658	1000001	*	FP	none,lsmm,genoskyline,gpa,coloc	1	1	0	1	0	1	0	0	1	0	0	0	0	0	0	0
chr6	22380913	23380913	1000001	*	FP	none,lsmm,genoskyline,gpa,sug	1	1	0	1	1	1	0	0	0	0	0	0	0	0	0	0
chr6	24488105	25488105	1000001	*	FP	none,lsmm,genoskyline,utmost	1	1	0	1	0	0	0	0	0	0	0	0	0	0	0	1
chr6	35155245	37076414	1921170	*	FP	none,lsmm,genoskyline,gpa,sug,eugene	1	1	0	1	1	1	0	0	0	0	0	0	1	0	0	0
chr6	37187918	38187918	1000001	*	FP	none,eugene	0	1	0	0	0	0	0	0	0	0	0	0	1	0	0	0
chr6	38658045	39658045	1000001	*	FP	none,lsmm,genoskyline,gpa	1	1	0	1	0	1	0	0	0	0	0	0	0	0	0	0
chr6	39850124	40850124	1000001	*	FP	none	0	1	0	0	0	0	0	0	0	0	0	0	0	0	0	0
chr6	41206835	43687859	2481025	*	TP	none,lsmm,genoskyline,gpa,sug,eugene	1	1	0	1	1	1	0	0	0	0	0	0	1	0	0	0
chr6	45093089	46718522	1625434	*	TP	none,genoskyline,gpa,eugene	0	1	0	1	0	1	0	0	0	0	0	0	1	0	0	0
chr6	47343484	48343484	1000001	*	FP	none,lsmm,gpa,sug,eugene	1	1	0	0	1	1	0	0	0	0	0	0	1	0	0	0
chr6	49106450	50106450	1000001	*	FP	none	0	1	0	0	0	0	0	0	0	0	0	0	0	0	0	0
chr6	51043658	52783767	1740110	*	FP	none,lsmm,genoskyline,gpa,sug,eugene	1	1	0	1	1	1	0	0	0	0	0	0	1	0	0	0
chr6	73518351	74518351	1000001	*	FP	none,lsmm,genoskyline,twas	1	1	0	1	0	0	0	0	0	0	0	1	0	0	0	0
chr6	75343979	76343979	1000001	*	FP	none	0	1	0	0	0	0	0	0	0	0	0	0	0	0	0	0
chr6	81511345	83379457	1868113	*	FP	none,lsmm,genoskyline,gpa,sug	1	1	0	1	1	1	0	0	0	0	0	0	0	0	0	0
chr6	83401991	84401991	1000001	*	FP	none,genoskyline	0	1	0	1	0	0	0	0	0	0	0	0	0	0	0	0
chr6	87906877	89585518	1678642	*	FP	none,lsmm,genoskyline,gpa,eugene	1	1	0	1	0	1	0	0	0	0	0	0	1	0	0	0
chr6	100113188	101113188	1000001	*	FP	none	0	1	0	0	0	0	0	0	0	0	0	0	0	0	0	0
chr6	104902279	105902279	1000001	*	FP	none,lsmm,genoskyline,gpa	1	1	0	1	0	1	0	0	0	0	0	0	0	0	0	0
chr6	106769122	107769122	1000001	*	FP	none,lsmm	1	1	0	0	0	0	0	0	0	0	0	0	0	0	0	0
chr6	108564220	109564220	1000001	*	FP	none,utmost	0	1	0	0	0	0	0	0	0	0	0	0	0	0	0	1
chr6	109709348	110709348	1000001	*	FP	none,lsmm,genoskyline,gpa,sug,utmost	1	1	0	1	1	1	0	0	0	0	0	0	0	0	0	1
chr6	111467411	115036835	3569425	*	FP	none,lsmm,genoskyline,sug,eugene	1	1	0	1	1	0	0	0	0	0	0	0	1	0	0	0
chr6	118988129	119988129	1000001	*	FP	none	0	1	0	0	0	0	0	0	0	0	0	0	0	0	0	0
chr6	122221510	123221510	1000001	*	TP	none,lsmm,genoskyline,gpa,sug,lieqtl,coloc,eugene,sherlock,twas,utmost	1	1	1	1	1	1	0	0	1	0	0	1	1	0	1	1
chr6	126164333	127164333	1000001	*	TP	none,lsmm,genoskyline,gpa,sug,eugene	1	1	0	1	1	1	0	0	0	0	0	0	1	0	0	0
chr6	128339679	129339679	1000001	*	FP	none,lsmm,genoskyline	1	1	0	1	0	0	0	0	0	0	0	0	0	0	0	0
chr6	129849119	130849119	1000001	*	TP	none,lsmm,genoskyline,gpa,sug,coloc	1	1	0	1	1	1	0	0	1	0	0	0	0	0	0	0
chr6	131967089	132967089	1000001	*	FP	none,lsmm,genoskyline,eugene	1	1	0	1	0	0	0	0	0	0	0	0	1	0	0	0
chr6	133354359	135119114	1764756	*	FP	none,lsmm,genoskyline,gpa,sug	1	1	0	1	1	1	0	0	0	0	0	0	0	0	0	0
chr6	135722577	136722577	1000001	*	FP	none,lsmm,genoskyline,gpa,sug,utmost	1	1	0	1	1	1	0	0	0	0	0	0	0	0	0	1
chr6	137528127	139960160	2432034	*	FP	none,lsmm,genoskyline,moloc	1	1	0	1	0	0	0	0	0	1	0	0	0	0	0	0
chr6	142089340	143089340	1000001	*	FP	none,lsmm,genoskyline,gpa,sug	1	1	0	1	1	1	0	0	0	0	0	0	0	0	0	0
chr6	144261710	145261710	1000001	*	FP	none,genoskyline	0	1	0	1	0	0	0	0	0	0	0	0	0	0	0	0
chr6	146982896	147982896	1000001	*	TP	none	0	1	0	0	0	0	0	0	0	0	0	0	0	0	0	0
chr6	148054536	149054536	1000001	*	FP	none	0	1	0	0	0	0	0	0	0	0	0	0	0	0	0	0
chr6	149889158	151758512	1869355	*	FP	none,lsmm,genoskyline	1	1	0	1	0	0	0	0	0	0	0	0	0	0	0	0
chr6	152543035	153543035	1000001	*	TP	none,lsmm,genoskyline,gpa,sug,coloc,eugene,sherlock,utmost	1	1	0	1	1	1	0	0	1	0	0	0	1	0	1	1
chr6	153973496	154973496	1000001	*	FP	none,lsmm,genoskyline	1	1	0	1	0	0	0	0	0	0	0	0	0	0	0	0
chr6	155009862	156009862	1000001	*	FP	none,genoskyline	0	1	0	1	0	0	0	0	0	0	0	0	0	0	0	0
chr6	156679929	158241596	1561668	*	FP	none,genoskyline,eugene	0	1	0	1	0	0	0	0	0	0	0	0	1	0	0	0
chr6	158410743	159410743	1000001	*	FP	none,genoskyline,gpa,eugene	0	1	0	1	0	1	0	0	0	0	0	0	1	0	0	0
chr6	159984050	160984050	1000001	*	FP	none	0	1	0	0	0	0	0	0	0	0	0	0	0	0	0	0
chr6	161297878	162297878	1000001	*	FP	none,lsmm,genoskyline	1	1	0	1	0	0	0	0	0	0	0	0	0	0	0	0
chr6	163271203	164271203	1000001	*	FP	none,genoskyline	0	1	0	1	0	0	0	0	0	0	0	0	0	0	0	0
chr6	167312082	168312082	1000001	*	FP	none,lsmm,gpa	1	1	0	0	0	1	0	0	0	0	0	0	0	0	0	0
chr6	168853840	169853840	1000001	*	FP	none,lsmm	1	1	0	0	0	0	0	0	0	0	0	0	0	0	0	0
chr4	1	1222598	1222598	*	TP	none,lsmm,genoskyline,gpa,sug,lieqtl,coloc,eugene,sherlock	1	1	1	1	1	1	0	0	1	0	0	0	1	0	1	0
chr4	1228584	2228584	1000001	*	FP	none,genoskyline,eugene	0	1	0	1	0	0	0	0	0	0	0	0	1	0	0	0
chr4	2749924	4278515	1528592	*	TP	none,lsmm,genoskyline,gpa,eugene	1	1	0	1	0	1	0	0	0	0	0	0	1	0	0	0
chr4	4657122	8416318	3759197	*	TP	none,lsmm,genoskyline,gpa,sug,eugene	1	1	0	1	1	1	0	0	0	0	0	0	1	0	0	0
chr4	9398003	11738184	2340182	*	FP	none,lsmm,genoskyline,gpa,sug	1	1	0	1	1	1	0	0	0	0	0	0	0	0	0	0
chr4	13204839	14204839	1000001	*	FP	none,lsmm,genoskyline,sug	1	1	0	1	1	0	0	0	0	0	0	0	0	0	0	0
chr4	14661766	15661766	1000001	*	FP	none,lsmm	1	1	0	0	0	0	0	0	0	0	0	0	0	0	0	0
chr4	16602175	17602175	1000001	*	FP	none,lsmm	1	1	0	0	0	0	0	0	0	0	0	0	0	0	0	0
chr4	19497035	20497035	1000001	*	FP	none,lsmm	1	1	0	0	0	0	0	0	0	0	0	0	0	0	0	0
chr4	22195738	23195738	1000001	*	FP	none,lsmm,genoskyline,sug	1	1	0	1	1	0	0	0	0	0	0	0	0	0	0	0
chr4	24821836	26790469	1968634	*	FP	none,lsmm,genoskyline,sug	1	1	0	1	1	0	0	0	0	0	0	0	0	0	0	0
chr4	34467983	35467983	1000001	*	FP	none,lsmm,sug	1	1	0	0	1	0	0	0	0	0	0	0	0	0	0	0
chr4	35812542	36812542	1000001	*	TP	none,lsmm,genoskyline,gpa,sug,eugene	1	1	0	1	1	1	0	0	0	0	0	0	1	0	0	0
chr4	37355522	38355522	1000001	*	FP	none	0	1	0	0	0	0	0	0	0	0	0	0	0	0	0	0
chr4	38868444	41418918	2550475	*	FP	none,genoskyline,gpa,utmost	0	1	0	1	0	1	0	0	0	0	0	0	0	0	0	1
chr4	53021569	54870677	1849109	*	FP	none,lsmm,gpa	1	1	0	0	0	1	0	0	0	0	0	0	0	0	0	0
chr4	55492105	57100029	1607925	*	FP	none,lsmm,genoskyline,gpa,sug,eugene	1	1	0	1	1	1	0	0	0	0	0	0	1	0	0	0
chr4	57275116	58275116	1000001	*	TP	none,lsmm,genoskyline,gpa,sug,coloc,moloc,twas	1	1	0	1	1	1	0	0	1	1	0	1	0	0	0	0
chr4	61589838	62589838	1000001	*	FP	none,lsmm	1	1	0	0	0	0	0	0	0	0	0	0	0	0	0	0
chr4	65190306	66190306	1000001	*	FP	none,lsmm	1	1	0	0	0	0	0	0	0	0	0	0	0	0	0	0
chr4	68176420	70091103	1914684	*	FP	none,lsmm,genoskyline,gpa,sug	1	1	0	1	1	1	0	0	0	0	0	0	0	0	0	0
chr4	70975701	71975701	1000001	*	FP	none	0	1	0	0	0	0	0	0	0	0	0	0	0	0	0	0
chr4	73547878	74547878	1000001	*	FP	none,eugene,utmost	0	1	0	0	0	0	0	0	0	0	0	0	1	0	0	1
chr4	76437321	79969149	3531829	*	FP	none,lsmm,genoskyline,sug	1	1	0	1	1	0	0	0	0	0	0	0	0	0	0	0
chr4	80422323	81422323	1000001	*	TP	none,lsmm,genoskyline,gpa	1	1	0	1	0	1	0	0	0	0	0	0	0	0	0	0
chr4	84065105	85065105	1000001	*	FP	none,lsmm	1	1	0	0	0	0	0	0	0	0	0	0	0	0	0	0
chr4	85216562	86216562	1000001	*	FP	none,lsmm	1	1	0	0	0	0	0	0	0	0	0	0	0	0	0	0
chr4	86349983	87977245	1627263	*	FP	none,lsmm,genoskyline,gpa,sug,eugene	1	1	0	1	1	1	0	0	0	0	0	0	1	0	0	0
chr4	88604305	91142142	2537838	*	FP	none,lsmm,genoskyline,gpa,eugene	1	1	0	1	0	1	0	0	0	0	0	0	1	0	0	0
chr4	94826553	96368461	1541909	*	FP	none,lsmm	1	1	0	0	0	0	0	0	0	0	0	0	0	0	0	0
chr4	99310564	100310564	1000001	*	FP	none	0	1	0	0	0	0	0	0	0	0	0	0	0	0	0	0
chr4	102402595	104053447	1650853	*	TP	none,lsmm,genoskyline,gpa	1	1	0	1	0	1	0	0	0	0	0	0	0	0	0	0
chr4	105563186	106563186	1000001	*	TP	none,lsmm,genoskyline,gpa,sug	1	1	0	1	1	1	0	0	0	0	0	0	0	0	0	0
chr4	106759559	107759559	1000001	*	FP	none,genoskyline	0	1	0	1	0	0	0	0	0	0	0	0	0	0	0	0
chr4	108652713	109652713	1000001	*	FP	none,eugene	0	1	0	0	0	0	0	0	0	0	0	0	1	0	0	0
chr4	109846461	111618572	1772112	*	TP	none,lsmm,genoskyline,gpa,eugene	1	1	0	1	0	1	0	0	0	0	0	0	1	0	0	0
chr4	113016732	114728610	1711879	*	FP	none,lsmm	1	1	0	0	0	0	0	0	0	0	0	0	0	0	0	0
chr4	118413299	120011716	1598418	*	FP	none,lsmm,genoskyline,sug,sherlock,utmost	1	1	0	1	1	0	0	0	0	0	0	0	0	0	1	1
chr4	120420149	121420149	1000001	*	FP	none,lsmm,gpa,sug	1	1	0	0	1	1	0	0	0	0	0	0	0	0	0	0
chr4	121602339	123160973	1558635	*	FP	none,lsmm,genoskyline,sug	1	1	0	1	1	0	0	0	0	0	0	0	0	0	0	0
chr4	129519824	130519824	1000001	*	FP	none	0	1	0	0	0	0	0	0	0	0	0	0	0	0	0	0
chr4	139077925	140077925	1000001	*	FP	none	0	1	0	0	0	0	0	0	0	0	0	0	0	0	0	0
chr4	140153538	142149020	1995483	*	FP	none,lsmm,genoskyline,sug	1	1	0	1	1	0	0	0	0	0	0	0	0	0	0	0
chr4	142805702	144762848	1957147	*	FP	none,lsmm,genoskyline,gpa,sug,fgwas,eugene	1	1	0	1	1	1	0	1	0	0	0	0	1	0	0	0
chr4	146536715	147536715	1000001	*	FP	none,lsmm	1	1	0	0	0	0	0	0	0	0	0	0	0	0	0	0
chr4	148186519	149186519	1000001	*	TP	none,lsmm,genoskyline,gpa,sug	1	1	0	1	1	1	0	0	0	0	0	0	0	0	0	0
chr4	149585543	150585543	1000001	*	FP	none,gpa	0	1	0	0	0	1	0	0	0	0	0	0	0	0	0	0
chr4	150710677	152219263	1508587	*	FP	none,lsmm,genoskyline,gpa,sug,eugene	1	1	0	1	1	1	0	0	0	0	0	0	1	0	0	0
chr4	152854158	154445400	1591243	*	FP	none,genoskyline,eugene	0	1	0	1	0	0	0	0	0	0	0	0	1	0	0	0
chr4	156166219	157166219	1000001	*	FP	none,lsmm,genoskyline,gpa,sug,eugene	1	1	0	1	1	1	0	0	0	0	0	0	1	0	0	0
chr4	157354705	158354705	1000001	*	FP	none,lsmm	1	1	0	0	0	0	0	0	0	0	0	0	0	0	0	0
chr4	158722790	160328767	1605978	*	FP	none,lsmm,gpa	1	1	0	0	0	1	0	0	0	0	0	0	0	0	0	0
chr4	164017703	165017703	1000001	*	FP	none,lsmm,genoskyline	1	1	0	1	0	0	0	0	0	0	0	0	0	0	0	0
chr4	165898831	166898831	1000001	*	FP	none,lsmm,gpa	1	1	0	0	0	1	0	0	0	0	0	0	0	0	0	0
chr4	168863782	169863782	1000001	*	FP	none	0	1	0	0	0	0	0	0	0	0	0	0	0	0	0	0
chr4	174743214	175743214	1000001	*	FP	none	0	1	0	0	0	0	0	0	0	0	0	0	0	0	0	0
chr4	176687835	177687835	1000001	*	FP	none,gpa	0	1	0	0	0	1	0	0	0	0	0	0	0	0	0	0
chr4	177765162	178765162	1000001	*	FP	none,genoskyline	0	1	0	1	0	0	0	0	0	0	0	0	0	0	0	0
chr4	184932067	185932067	1000001	*	FP	none,lsmm,genoskyline	1	1	0	1	0	0	0	0	0	0	0	0	0	0	0	0
chr4	186292249	187292249	1000001	*	FP	none	0	1	0	0	0	0	0	0	0	0	0	0	0	0	0	0
chr4	187325912	188325912	1000001	*	FP	none	0	1	0	0	0	0	0	0	0	0	0	0	0	0	0	0
chr4	188854385	189854385	1000001	*	FP	none	0	1	0	0	0	0	0	0	0	0	0	0	0	0	0	0
chr4	190209680	191209680	1000001	*	FP	none	0	1	0	0	0	0	0	0	0	0	0	0	0	0	0	0
chr9	1486138	4539637	3053500	*	TP	none,lsmm,genoskyline,gpa,sug,lieqtl,coloc,eugene,moloc,sherlock,twas	1	1	1	1	1	1	0	0	1	1	0	1	1	0	1	0
chr9	4854186	7376914	2522729	*	FP	none,genoskyline	0	1	0	1	0	0	0	0	0	0	0	0	0	0	0	0
chr9	8065679	9065679	1000001	*	FP	none,lsmm,genoskyline,gpa	1	1	0	1	0	1	0	0	0	0	0	0	0	0	0	0
chr9	12290053	17336263	5046211	*	TP	none,lsmm,genoskyline,sug	1	1	0	1	1	0	0	0	0	0	0	0	0	0	0	0
chr9	18634943	21200227	2565285	*	FP	none,genoskyline	0	1	0	1	0	0	0	0	0	0	0	0	0	0	0	0
chr9	23209719	24209719	1000001	*	FP	none,lsmm,sug	1	1	0	0	1	0	0	0	0	0	0	0	0	0	0	0
chr9	25655195	26655195	1000001	*	FP	none,lsmm	1	1	0	0	0	0	0	0	0	0	0	0	0	0	0	0
chr9	26998358	27998358	1000001	*	FP	none,lsmm,genoskyline,gpa	1	1	0	1	0	1	0	0	0	0	0	0	0	0	0	0
chr9	28277688	29277688	1000001	*	FP	none,lsmm	1	1	0	0	0	0	0	0	0	0	0	0	0	0	0	0
chr9	31991711	34413393	2421683	*	FP	none,lsmm,genoskyline,eugene	1	1	0	1	0	0	0	0	0	0	0	0	1	0	0	0
chr9	34479496	35479496	1000001	*	FP	none,eugene	0	1	0	0	0	0	0	0	0	0	0	0	1	0	0	0
chr9	35909799	38694965	2785167	*	FP	none,lsmm,genoskyline,gpa,sug,eugene	1	1	0	1	1	1	0	0	0	0	0	0	1	0	0	0
chr9	70905525	71905525	1000001	*	FP	none,lsmm,genoskyline,gpa,sug	1	1	0	1	1	1	0	0	0	0	0	0	0	0	0	0
chr9	72088344	73595674	1507331	*	FP	none,lsmm,genoskyline,gpa,eugene,twas	1	1	0	1	0	1	0	0	0	0	0	1	1	0	0	0
chr9	73621514	74621514	1000001	*	FP	none,genoskyline	0	1	0	1	0	0	0	0	0	0	0	0	0	0	0	0
chr9	75314769	77868342	2553574	*	FP	none,lsmm,genoskyline,gpa	1	1	0	1	0	1	0	0	0	0	0	0	0	0	0	0
chr9	78814231	82852515	4038285	*	FP	none,lsmm,genoskyline,gpa,sug,fgwas,coloc	1	1	0	1	1	1	0	1	1	0	0	0	0	0	0	0
chr9	83063147	84581739	1518593	*	FP	none	0	1	0	0	0	0	0	0	0	0	0	0	0	0	0	0
chr9	84838992	85838992	1000001	*	FP	none,lsmm,sug,eugene	1	1	0	0	1	0	0	0	0	0	0	0	1	0	0	0
chr9	86082925	87082925	1000001	*	TP	none,lsmm,genoskyline,gpa,sug,coloc,eugene	1	1	0	1	1	1	0	0	1	0	0	0	1	0	0	0
chr9	87653144	92760942	5107799	*	TP	none,lsmm,genoskyline,gpa,sug,eugene	1	1	0	1	1	1	0	0	0	0	0	0	1	0	0	0
chr9	93421648	103620770	10199123	*	TP	none,lsmm,genoskyline,gpa,eugene	1	1	0	1	0	1	0	0	0	0	0	0	1	0	0	0
chr9	103676429	104676429	1000001	*	FP	none,genoskyline	0	1	0	1	0	0	0	0	0	0	0	0	0	0	0	0
chr9	107519623	108519623	1000001	*	FP	none,genoskyline	0	1	0	1	0	0	0	0	0	0	0	0	0	0	0	0
chr9	108884199	113807479	4923281	*	TP	none,lsmm,genoskyline,gpa,sug	1	1	0	1	1	1	0	0	0	0	0	0	0	0	0	0
chr9	115018843	120656555	5637713	*	TP	none,lsmm,genoskyline,gpa,sug,eugene	1	1	0	1	1	1	0	0	0	0	0	0	1	0	0	0
chr9	120902310	122537077	1634768	*	FP	none,lsmm	1	1	0	0	0	0	0	0	0	0	0	0	0	0	0	0
chr9	122591501	123591501	1000001	*	FP	none	0	1	0	0	0	0	0	0	0	0	0	0	0	0	0	0
chr9	123937371	131965481	8028111	*	TP	none,lsmm,genoskyline,gpa,sug,coloc,eugene,sherlock	1	1	0	1	1	1	0	0	1	0	0	0	1	0	1	0
chr9	132028537	135888325	3859789	*	FP	none,lsmm,genoskyline,gpa,sug,eugene	1	1	0	1	1	1	0	0	0	0	0	0	1	0	0	0
chr9	136443325	139154698	2711374	*	TP	none,lsmm,genoskyline,gpa,sug,coloc,eugene,sherlock,twas	1	1	0	1	1	1	0	0	1	0	0	1	1	0	1	0
chr9	139425983	141136741	1710759	*	FP	none,lsmm,genoskyline,sug,fgwas,coloc,eugene,sherlock,twas	1	1	0	1	1	0	0	1	1	0	0	1	1	0	1	0
chr2	1	541366	541366	*	FP	none	0	1	0	0	0	0	0	0	0	0	0	0	0	0	0	0
chr2	1124759	2124759	1000001	*	FP	none	0	1	0	0	0	0	0	0	0	0	0	0	0	0	0	0
chr2	2276480	3992925	1716446	*	FP	none,lsmm	1	1	0	0	0	0	0	0	0	0	0	0	0	0	0	0
chr2	7552162	13106194	5554033	*	TP	none,lsmm,genoskyline,gpa,sug,eugene	1	1	0	1	1	1	0	0	0	0	0	0	1	0	0	0
chr2	15586469	17360353	1773885	*	FP	none,genoskyline	0	1	0	1	0	0	0	0	0	0	0	0	0	0	0	0
chr2	18390267	19390267	1000001	*	FP	none,lsmm,sug	1	1	0	0	1	0	0	0	0	0	0	0	0	0	0	0
chr2	19769454	20769454	1000001	*	FP	none,lsmm,genoskyline	1	1	0	1	0	0	0	0	0	0	0	0	0	0	0	0
chr2	25011131	26696510	1685380	*	FP	none,lsmm,genoskyline,eugene,utmost	1	1	0	1	0	0	0	0	0	0	0	0	1	0	0	1
chr2	26729473	27729473	1000001	*	FP	none,lsmm,genoskyline,eugene,utmost	1	1	0	1	0	0	0	0	0	0	0	0	1	0	0	1
chr2	27844285	28844285	1000001	*	FP	none,lsmm,genoskyline,gpa,sug,utmost	1	1	0	1	1	1	0	0	0	0	0	0	0	0	0	1
chr2	29974515	30974515	1000001	*	FP	none,lsmm,genoskyline,gpa	1	1	0	1	0	1	0	0	0	0	0	0	0	0	0	0
chr2	31025641	32025641	1000001	*	TP	none,lsmm,genoskyline,gpa	1	1	0	1	0	1	0	0	0	0	0	0	0	0	0	0
chr2	32210131	33210131	1000001	*	FP	none	0	1	0	0	0	0	0	0	0	0	0	0	0	0	0	0
chr2	36196142	38923784	2727643	*	FP	none,lsmm,genoskyline,eugene	1	1	0	1	0	0	0	0	0	0	0	0	1	0	0	0
chr2	39224098	41123928	1899831	*	FP	none,lsmm,genoskyline,gpa,sug	1	1	0	1	1	1	0	0	0	0	0	0	0	0	0	0
chr2	41800154	44137474	2337321	*	TP	none,lsmm,genoskyline,gpa,sug,smr	1	1	0	1	1	1	0	0	0	0	0	0	0	1	0	0
chr2	44811453	49104567	4293115	*	FP	none,lsmm,genoskyline,gpa,sug	1	1	0	1	1	1	0	0	0	0	0	0	0	0	0	0
chr2	54330389	56632480	2302092	*	TP	none,lsmm,genoskyline,gpa,sug,coloc	1	1	0	1	1	1	0	0	1	0	0	0	0	0	0	0
chr2	60603579	61603579	1000001	*	FP	none,lsmm,genoskyline,gpa	1	1	0	1	0	1	0	0	0	0	0	0	0	0	0	0
chr2	62504529	63504529	1000001	*	FP	none,genoskyline	0	1	0	1	0	0	0	0	0	0	0	0	0	0	0	0
chr2	63866470	65502508	1636039	*	FP	none,lsmm,genoskyline,sug	1	1	0	1	1	0	0	0	0	0	0	0	0	0	0	0
chr2	66160403	67160403	1000001	*	FP	none,genoskyline,eugene	0	1	0	1	0	0	0	0	0	0	0	0	1	0	0	0
chr2	68115546	70358310	2242765	*	TP	none,lsmm,genoskyline,sug	1	1	0	1	1	0	0	0	0	0	0	0	0	0	0	0
chr2	71230621	72230621	1000001	*	FP	none,lsmm	1	1	0	0	0	0	0	0	0	0	0	0	0	0	0	0
chr2	72733458	75235993	2502536	*	FP	none,lsmm,genoskyline,eugene	1	1	0	1	0	0	0	0	0	0	0	0	1	0	0	0
chr2	80254932	81254932	1000001	*	FP	none	0	1	0	0	0	0	0	0	0	0	0	0	0	0	0	0
chr2	85052820	87471974	2419155	*	TP	none,lsmm,genoskyline,gpa,sug,coloc,eugene,sherlock,twas	1	1	0	1	1	1	0	0	1	0	0	1	1	0	1	0
chr2	88337647	89337647	1000001	*	FP	none,lsmm,genoskyline,sug	1	1	0	1	1	0	0	0	0	0	0	0	0	0	0	0
chr2	99553460	101123743	1570284	*	FP	none,fgwas,eugene	0	1	0	0	0	0	0	1	0	0	0	0	1	0	0	0
chr2	102607077	103607077	1000001	*	FP	none	0	1	0	0	0	0	0	0	0	0	0	0	0	0	0	0
chr2	104887655	106412040	1524386	*	FP	none,lsmm,eugene	1	1	0	0	0	0	0	0	0	0	0	0	1	0	0	0
chr2	108913016	110848630	1935615	*	FP	none,lsmm,genoskyline,gpa,sug,eugene	1	1	0	1	1	1	0	0	0	0	0	0	1	0	0	0
chr2	111107832	113285775	2177944	*	TP	none,lsmm,genoskyline,gpa,sug,eugene	1	1	0	1	1	1	0	0	0	0	0	0	1	0	0	0
chr2	119507070	120507070	1000001	*	FP	none,eugene	0	1	0	0	0	0	0	0	0	0	0	0	1	0	0	0
chr2	120646280	121646280	1000001	*	FP	none,eugene	0	1	0	0	0	0	0	0	0	0	0	0	1	0	0	0
chr2	127083639	128083639	1000001	*	FP	none	0	1	0	0	0	0	0	0	0	0	0	0	0	0	0	0
chr2	128163977	129163977	1000001	*	FP	none,lsmm,sug	1	1	0	0	1	0	0	0	0	0	0	0	0	0	0	0
chr2	131841758	132841758	1000001	*	FP	none,lsmm,eugene	1	1	0	0	0	0	0	0	0	0	0	0	1	0	0	0
chr2	133522419	135813169	2290751	*	FP	none,lsmm,genoskyline	1	1	0	1	0	0	0	0	0	0	0	0	0	0	0	0
chr2	136360706	137360706	1000001	*	FP	none,lsmm,genoskyline	1	1	0	1	0	0	0	0	0	0	0	0	0	0	0	0
chr2	144000166	145760260	1760095	*	FP	none,lsmm,genoskyline,gpa,eugene	1	1	0	1	0	1	0	0	0	0	0	0	1	0	0	0
chr2	150524557	151524557	1000001	*	FP	none	0	1	0	0	0	0	0	0	0	0	0	0	0	0	0	0
chr2	152077174	153791098	1713925	*	TP	none,genoskyline,gpa,moloc	0	1	0	1	0	1	0	0	0	1	0	0	0	0	0	0
chr2	157822700	159681789	1859090	*	FP	none,lsmm,genoskyline,gpa,eugene	1	1	0	1	0	1	0	0	0	0	0	0	1	0	0	0
chr2	159982512	160982512	1000001	*	FP	none,lsmm,genoskyline,gpa,sug,coloc,eugene,jepeg,sherlock,twas	1	1	0	1	1	1	0	0	1	0	1	1	1	0	1	0
chr2	161730282	163366992	1636711	*	TP	none,lsmm,genoskyline,gpa,sug,eugene	1	1	0	1	1	1	0	0	0	0	0	0	1	0	0	0
chr2	165987841	166987841	1000001	*	FP	none	0	1	0	0	0	0	0	0	0	0	0	0	0	0	0	0
chr2	167731034	169504180	1773147	*	FP	none,lsmm,genoskyline,gpa	1	1	0	1	0	1	0	0	0	0	0	0	0	0	0	0
chr2	170365660	171365660	1000001	*	FP	none	0	1	0	0	0	0	0	0	0	0	0	0	0	0	0	0
chr2	171791919	172791919	1000001	*	FP	none,lsmm,genoskyline	1	1	0	1	0	0	0	0	0	0	0	0	0	0	0	0
chr2	173484493	176268132	2783640	*	FP	none,lsmm,genoskyline	1	1	0	1	0	0	0	0	0	0	0	0	0	0	0	0
chr2	177622467	180232385	2609919	*	FP	none,lsmm,genoskyline,sug	1	1	0	1	1	0	0	0	0	0	0	0	0	0	0	0
chr2	180360643	181360643	1000001	*	FP	none	0	1	0	0	0	0	0	0	0	0	0	0	0	0	0	0
chr2	182959015	183959015	1000001	*	FP	none,lsmm	1	1	0	0	0	0	0	0	0	0	0	0	0	0	0	0
chr2	187845322	189665126	1819805	*	TP	none,lsmm,genoskyline,gpa,sug,coloc,eugene,utmost	1	1	0	1	1	1	0	0	1	0	0	0	1	0	0	1
chr2	189953205	190953205	1000001	*	FP	none,eugene	0	1	0	0	0	0	0	0	0	0	0	0	1	0	0	0
chr2	191350384	193025220	1674837	*	TP	none,lsmm,genoskyline,gpa,eugene	1	1	0	1	0	1	0	0	0	0	0	0	1	0	0	0
chr2	196707337	199171275	2463939	*	FP	none,lsmm,genoskyline,eugene	1	1	0	1	0	0	0	0	0	0	0	0	1	0	0	0
chr2	199733758	203149712	3415955	*	TP	none,lsmm,genoskyline,gpa,sug,eugene	1	1	0	1	1	1	0	0	0	0	0	0	1	0	0	0
chr2	203504853	205021265	1516413	*	FP	none,lsmm,genoskyline	1	1	0	1	0	0	0	0	0	0	0	0	0	0	0	0
chr2	206092665	207092665	1000001	*	FP	none,eugene	0	1	0	0	0	0	0	0	0	0	0	0	1	0	0	0
chr2	207483571	209166404	1682834	*	FP	none,genoskyline	0	1	0	1	0	0	0	0	0	0	0	0	0	0	0	0
chr2	210529099	212040507	1511409	*	TP	none,lsmm,genoskyline,gpa,sug	1	1	0	1	1	1	0	0	0	0	0	0	0	0	0	0
chr2	213338357	214338357	1000001	*	FP	none,lsmm,genoskyline	1	1	0	1	0	0	0	0	0	0	0	0	0	0	0	0
chr2	215750499	218681002	2930504	*	TP	none,lsmm,genoskyline,sug,eugene	1	1	0	1	1	0	0	0	0	0	0	0	1	0	0	0
chr2	219758456	220758456	1000001	*	FP	none,genoskyline	0	1	0	1	0	0	0	0	0	0	0	0	0	0	0	0
chr2	223417143	225149314	1732172	*	FP	none,lsmm,genoskyline	1	1	0	1	0	0	0	0	0	0	0	0	0	0	0	0
chr2	225180268	226180268	1000001	*	FP	none,genoskyline	0	1	0	1	0	0	0	0	0	0	0	0	0	0	0	0
chr2	226536698	228816918	2280221	*	FP	none,lsmm,genoskyline	1	1	0	1	0	0	0	0	0	0	0	0	0	0	0	0
chr2	230539169	231539169	1000001	*	FP	none,lsmm,genoskyline	1	1	0	1	0	0	0	0	0	0	0	0	0	0	0	0
chr2	231547741	232547741	1000001	*	FP	none	0	1	0	0	0	0	0	0	0	0	0	0	0	0	0	0
chr2	232642697	235175417	2532721	*	FP	none,lsmm,genoskyline	1	1	0	1	0	0	0	0	0	0	0	0	0	0	0	0
chr2	235358838	237188132	1829295	*	FP	none,gpa	0	1	0	0	0	1	0	0	0	0	0	0	0	0	0	0
chr2	238327711	239327711	1000001	*	FP	none,lsmm,genoskyline,gpa,sug	1	1	0	1	1	1	0	0	0	0	0	0	0	0	0	0
chr2	239764221	243215701	3451481	*	TP	none,lsmm,genoskyline,sug,eugene	1	1	0	1	1	0	0	0	0	0	0	0	1	0	0	0
chr16	1	2558717	2558717	*	TP	none,lsmm,genoskyline,gpa,eugene	1	1	0	1	0	1	0	0	0	0	0	0	1	0	0	0
chr16	2737501	3737501	1000001	*	FP	none,lsmm,genoskyline,eugene,utmost	1	1	0	1	0	0	0	0	0	0	0	0	1	0	0	1
chr16	3933735	6921501	2987767	*	FP	none,lsmm,genoskyline,gpa,eugene	1	1	0	1	0	1	0	0	0	0	0	0	1	0	0	0
chr16	8506466	9506466	1000001	*	FP	none,genoskyline	0	1	0	1	0	0	0	0	0	0	0	0	0	0	0	0
chr16	10828113	12618167	1790055	*	FP	none,lsmm,genoskyline,gpa	1	1	0	1	0	1	0	0	0	0	0	0	0	0	0	0
chr16	12711699	15051255	2339557	*	FP	none,lsmm,genoskyline	1	1	0	1	0	0	0	0	0	0	0	0	0	0	0	0
chr16	15114320	16616181	1501862	*	FP	none,lsmm,genoskyline	1	1	0	1	0	0	0	0	0	0	0	0	0	0	0	0
chr16	17002644	18002644	1000001	*	FP	none,lsmm,genoskyline	1	1	0	1	0	0	0	0	0	0	0	0	0	0	0	0
chr16	18307367	19307367	1000001	*	FP	none,genoskyline	0	1	0	1	0	0	0	0	0	0	0	0	0	0	0	0
chr16	20194116	22167191	1973076	*	FP	none,genoskyline	0	1	0	1	0	0	0	0	0	0	0	0	0	0	0	0
chr16	22798152	25060819	2262668	*	FP	none,lsmm,genoskyline,gpa,sug,eugene	1	1	0	1	1	1	0	0	0	0	0	0	1	0	0	0
chr16	26846354	30484373	3638020	*	TP	none,lsmm,genoskyline,gpa,sug,fgwas,coloc,eugene,sherlock,twas,utmost	1	1	0	1	1	1	0	1	1	0	0	1	1	0	1	1
chr16	30548280	31548280	1000001	*	FP	none,lsmm,genoskyline,gpa,sug,lieqtl,coloc,eugene,jepeg,sherlock,smr,twas,utmost	1	1	1	1	1	1	0	0	1	0	1	1	1	1	1	1
chr16	46418014	47418014	1000001	*	FP	none	0	1	0	0	0	0	0	0	0	0	0	0	0	0	0	0
chr16	47673821	49548153	1874333	*	FP	none,lsmm,gpa	1	1	0	0	0	1	0	0	0	0	0	0	0	0	0	0
chr16	49661297	50661297	1000001	*	TP	none,lsmm,genoskyline,gpa,sug,eugene	1	1	0	1	1	1	0	0	0	0	0	0	1	0	0	0
chr16	50681258	52506578	1825321	*	FP	none,lsmm,gpa,eugene	1	1	0	0	0	1	0	0	0	0	0	0	1	0	0	0
chr16	54443894	58151365	3707472	*	TP	none,lsmm,genoskyline,gpa,sug,coloc,eugene,utmost	1	1	0	1	1	1	0	0	1	0	0	0	1	0	0	1
chr16	64634400	65634400	1000001	*	FP	none	0	1	0	0	0	0	0	0	0	0	0	0	0	0	0	0
chr16	66279596	71087824	4808229	*	TP	none,lsmm,genoskyline,gpa,sug,fgwas,eugene	1	1	0	1	1	1	0	1	0	0	0	0	1	0	0	0
chr16	71249197	73405991	2156795	*	FP	none,genoskyline	0	1	0	1	0	0	0	0	0	0	0	0	0	0	0	0
chr16	74418801	75996963	1578163	*	FP	none,lsmm,genoskyline,gpa,eugene	1	1	0	1	0	1	0	0	0	0	0	0	1	0	0	0
chr16	76853778	79432978	2579201	*	FP	none,lsmm,genoskyline,sug	1	1	0	1	1	0	0	0	0	0	0	0	0	0	0	0
chr16	79552373	81533437	1981065	*	FP	none,lsmm,genoskyline	1	1	0	1	0	0	0	0	0	0	0	0	0	0	0	0
chr16	82198491	84384485	2185995	*	FP	none,lsmm,genoskyline	1	1	0	1	0	0	0	0	0	0	0	0	0	0	0	0
chr16	84713925	85713925	1000001	*	FP	none,lsmm,genoskyline,gpa,sug	1	1	0	1	1	1	0	0	0	0	0	0	0	0	0	0
chr16	86125638	90386747	4261110	*	TP	none,lsmm,genoskyline,gpa,sug,eugene	1	1	0	1	1	1	0	0	0	0	0	0	1	0	0	0
chr21	15252632	18150775	2898144	*	TP	none,lsmm,genoskyline,gpa,sug,eugene	1	1	0	1	1	1	0	0	0	0	0	0	1	0	0	0
chr21	18434512	19434512	1000001	*	FP	none	0	1	0	0	0	0	0	0	0	0	0	0	0	0	0	0
chr21	22034797	24019931	1985135	*	FP	none,lsmm	1	1	0	0	0	0	0	0	0	0	0	0	0	0	0	0
chr21	24844740	25844740	1000001	*	FP	none,gpa	0	1	0	0	0	1	0	0	0	0	0	0	0	0	0	0
chr21	26266591	31490513	5223923	*	FP	none,lsmm,genoskyline,gpa,sug,lieqtl,eugene,sherlock	1	1	1	1	1	1	0	0	0	0	0	0	1	0	1	0
chr21	32351606	37611891	5260286	*	FP	none,lsmm,genoskyline,sug,eugene	1	1	0	1	1	0	0	0	0	0	0	0	1	0	0	0
chr21	37660163	46152707	8492545	*	TP	none,lsmm,genoskyline,gpa,sug,lieqtl,coloc,eugene,sherlock,twas	1	1	1	1	1	1	0	0	1	0	0	1	1	0	1	0
chr21	46308143	47308143	1000001	*	FP	none,genoskyline	0	1	0	1	0	0	0	0	0	0	0	0	0	0	0	0
chr19	1004858	2736862	1732005	*	FP	none,lsmm,genoskyline,gpa,sug,eugene	1	1	0	1	1	1	0	0	0	0	0	0	1	0	0	0
chr19	3612895	4612895	1000001	*	FP	none,lsmm,genoskyline,gpa,eugene	1	1	0	1	0	1	0	0	0	0	0	0	1	0	0	0
chr19	4707778	7708204	3000427	*	FP	none,lsmm,genoskyline,gpa,sug,eugene	1	1	0	1	1	1	0	0	0	0	0	0	1	0	0	0
chr19	8044819	9044819	1000001	*	FP	none,lsmm,genoskyline,gpa,sug,coloc,eugene,sherlock,twas,utmost	1	1	0	1	1	1	0	0	1	0	0	1	1	0	1	1
chr19	10850488	13368048	2517561	*	FP	none,lsmm,genoskyline,gpa,sug,fgwas,coloc,eugene,twas,utmost	1	1	0	1	1	1	0	1	1	0	0	1	1	0	0	1
chr19	13448604	15882550	2433947	*	TP	none,lsmm,genoskyline,gpa,sug,fgwas,eugene	1	1	0	1	1	1	0	1	0	0	0	0	1	0	0	0
chr19	16862138	17862138	1000001	*	FP	none,lsmm,genoskyline,eugene,utmost	1	1	0	1	0	0	0	0	0	0	0	0	1	0	0	1
chr19	18016307	19016307	1000001	*	TP	none,lsmm,genoskyline,gpa,sug,eugene	1	1	0	1	1	1	0	0	0	0	0	0	1	0	0	0
chr19	19256073	20256073	1000001	*	TP	none,lsmm,genoskyline,gpa,eugene	1	1	0	1	0	1	0	0	0	0	0	0	1	0	0	0
chr19	20706123	21706123	1000001	*	FP	none,genoskyline,eugene	0	1	0	1	0	0	0	0	0	0	0	0	1	0	0	0
chr19	29725176	30725176	1000001	*	FP	none,lsmm,genoskyline,sug	1	1	0	1	1	0	0	0	0	0	0	0	0	0	0	0
chr19	31341810	32341810	1000001	*	FP	none	0	1	0	0	0	0	0	0	0	0	0	0	0	0	0	0
chr19	32675110	34397478	1722369	*	TP	none,lsmm,genoskyline,gpa	1	1	0	1	0	1	0	0	0	0	0	0	0	0	0	0
chr19	34672579	36334621	1662043	*	FP	none,lsmm,genoskyline,gpa,eugene	1	1	0	1	0	1	0	0	0	0	0	0	1	0	0	0
chr19	37461409	38461409	1000001	*	FP	none,lsmm,genoskyline	1	1	0	1	0	0	0	0	0	0	0	0	0	0	0	0
chr19	38874748	40399110	1524363	*	TP	none,lsmm,genoskyline,eugene	1	1	0	1	0	0	0	0	0	0	0	0	1	0	0	0
chr19	40717601	42231109	1513509	*	FP	none,lsmm,genoskyline,sug,eugene	1	1	0	1	1	0	0	0	0	0	0	0	1	0	0	0
chr19	42253034	43942215	1689182	*	TP	none,lsmm,genoskyline,gpa,sug,eugene	1	1	0	1	1	1	0	0	0	0	0	0	1	0	0	0
chr19	44448014	45448014	1000001	*	FP	none,lsmm,genoskyline,gpa,utmost	1	1	0	1	0	1	0	0	0	0	0	0	0	0	0	1
chr19	45785989	47452499	1666511	*	FP	none,lsmm,genoskyline,eugene,utmost	1	1	0	1	0	0	0	0	0	0	0	0	1	0	0	1
chr19	48630070	50930112	2300043	*	TP	none,lsmm,genoskyline,gpa,coloc,eugene	1	1	0	1	0	1	0	0	1	0	0	0	1	0	0	0
chr19	54182192	55182192	1000001	*	FP	none,lsmm,genoskyline,gpa,eugene	1	1	0	1	0	1	0	0	0	0	0	0	1	0	0	0
chr19	55497780	56497780	1000001	*	FP	none,genoskyline,eugene	0	1	0	1	0	0	0	0	0	0	0	0	1	0	0	0
chr19	57374652	58374652	1000001	*	FP	none,lsmm,genoskyline,eugene	1	1	0	1	0	0	0	0	0	0	0	0	1	0	0	0
chr19	58533937	59533937	1000001	*	FP	none,lsmm,genoskyline,eugene	1	1	0	1	0	0	0	0	0	0	0	0	1	0	0	0
chr20	1	887352	887352	*	FP	none	0	1	0	0	0	0	0	0	0	0	0	0	0	0	0	0
chr20	930469	6394419	5463951	*	TP	none,lsmm,genoskyline,gpa,sug,eugene	1	1	0	1	1	1	0	0	0	0	0	0	1	0	0	0
chr20	7618643	8618643	1000001	*	FP	none,lsmm,genoskyline,gpa	1	1	0	1	0	1	0	0	0	0	0	0	0	0	0	0
chr20	8697204	9697204	1000001	*	FP	none	0	1	0	0	0	0	0	0	0	0	0	0	0	0	0	0
chr20	10219307	11219307	1000001	*	FP	none,lsmm,gpa,sug	1	1	0	0	1	1	0	0	0	0	0	0	0	0	0	0
chr20	13071294	15049544	1978251	*	FP	none,eugene	0	1	0	0	0	0	0	0	0	0	0	0	1	0	0	0
chr20	19215760	20215760	1000001	*	FP	none,lsmm,genoskyline,gpa,eugene	1	1	0	1	0	1	0	0	0	0	0	0	1	0	0	0
chr20	20306542	21306542	1000001	*	FP	none	0	1	0	0	0	0	0	0	0	0	0	0	0	0	0	0
chr20	22622981	23622981	1000001	*	FP	none,genoskyline	0	1	0	1	0	0	0	0	0	0	0	0	0	0	0	0
chr20	23923708	24923708	1000001	*	FP	none	0	1	0	0	0	0	0	0	0	0	0	0	0	0	0	0
chr20	24962936	25962936	1000001	*	TP	none,lsmm,genoskyline	1	1	0	1	0	0	0	0	0	0	0	0	0	0	0	0
chr20	29303947	33965289	4661343	*	FP	none,lsmm,genoskyline,gpa,sug,coloc,eugene,utmost	1	1	0	1	1	1	0	0	1	0	0	0	1	0	0	1
chr20	34617311	35617311	1000001	*	FP	none,lsmm,genoskyline,sug,eugene	1	1	0	1	1	0	0	0	0	0	0	0	1	0	0	0
chr20	36400466	37969522	1569057	*	FP	none,genoskyline,eugene	0	1	0	1	0	0	0	0	0	0	0	0	1	0	0	0
chr20	39304903	40304903	1000001	*	FP	none,lsmm,genoskyline,gpa,sug,eugene,utmost	1	1	0	1	1	1	0	0	0	0	0	0	1	0	0	1
chr20	41805847	44234131	2428285	*	TP	none,lsmm,genoskyline,gpa,sug,eugene,smr	1	1	0	1	1	1	0	0	0	0	0	0	1	1	0	0
chr20	46038294	47935271	1896978	*	TP	none,lsmm,genoskyline,sug,utmost	1	1	0	1	1	0	0	0	0	0	0	0	0	0	0	1
chr20	48054148	51166036	3111889	*	TP	none,lsmm,genoskyline,gpa,sug,coloc,eugene,moloc,sherlock,utmost	1	1	0	1	1	1	0	0	1	1	0	0	1	0	1	1
chr20	51445883	52974405	1528523	*	FP	none,lsmm,genoskyline,gpa	1	1	0	1	0	1	0	0	0	0	0	0	0	0	0	0
chr20	54467780	57969563	3501784	*	FP	none,lsmm,genoskyline,gpa,sug,eugene	1	1	0	1	1	1	0	0	0	0	0	0	1	0	0	0
chr20	58015451	59015451	1000001	*	FP	none,lsmm,genoskyline,sug	1	1	0	1	1	0	0	0	0	0	0	0	0	0	0	0
chr20	59511588	61809720	2298133	*	FP	none,lsmm,genoskyline,eugene	1	1	0	1	0	0	0	0	0	0	0	0	1	0	0	0
chr20	62203347	63203347	1000001	*	TP	none,lsmm,genoskyline,gpa,eugene	1	1	0	1	0	1	0	0	0	0	0	0	1	0	0	0
chr14	20401143	22064859	1663717	*	FP	none,lsmm,genoskyline,gpa	1	1	0	1	0	1	0	0	0	0	0	0	0	0	0	0
chr14	22309947	25234645	2924699	*	FP	none,lsmm,genoskyline,gpa,eugene	1	1	0	1	0	1	0	0	0	0	0	0	1	0	0	0
chr14	28289248	29289248	1000001	*	FP	none	0	1	0	0	0	0	0	0	0	0	0	0	0	0	0	0
chr14	29864061	30864061	1000001	*	FP	none,lsmm,gpa,sug	1	1	0	0	1	1	0	0	0	0	0	0	0	0	0	0
chr14	31182352	33094686	1912335	*	FP	none,lsmm,genoskyline,gpa,eugene	1	1	0	1	0	1	0	0	0	0	0	0	1	0	0	0
chr14	33535146	34535146	1000001	*	FP	none	0	1	0	0	0	0	0	0	0	0	0	0	0	0	0	0
chr14	35658828	36658828	1000001	*	FP	none,lsmm,genoskyline,gpa,sug	1	1	0	1	1	1	0	0	0	0	0	0	0	0	0	0
chr14	36941515	37941515	1000001	*	FP	none,lsmm,sug	1	1	0	0	1	0	0	0	0	0	0	0	0	0	0	0
chr14	38040959	39040959	1000001	*	FP	none,lsmm,genoskyline,sug	1	1	0	1	1	0	0	0	0	0	0	0	0	0	0	0
chr14	44920357	45920357	1000001	*	FP	none	0	1	0	0	0	0	0	0	0	0	0	0	0	0	0	0
chr14	50061551	51882358	1820808	*	FP	none,lsmm,genoskyline	1	1	0	1	0	0	0	0	0	0	0	0	0	0	0	0
chr14	51906518	52906518	1000001	*	FP	none,genoskyline	0	1	0	1	0	0	0	0	0	0	0	0	0	0	0	0
chr14	53401109	54401109	1000001	*	FP	none	0	1	0	0	0	0	0	0	0	0	0	0	0	0	0	0
chr14	54671854	55671854	1000001	*	TP	none,gpa	0	1	0	0	0	1	0	0	0	0	0	0	0	0	0	0
chr14	56108300	57108300	1000001	*	TP	none	0	1	0	0	0	0	0	0	0	0	0	0	0	0	0	0
chr14	57221021	61482307	4261287	*	FP	none,genoskyline	0	1	0	1	0	0	0	0	0	0	0	0	0	0	0	0
chr14	61555162	62555162	1000001	*	FP	none,lsmm,genoskyline	1	1	0	1	0	0	0	0	0	0	0	0	0	0	0	0
chr14	63144025	66547062	3403038	*	FP	none,lsmm,genoskyline,gpa,sug,eugene	1	1	0	1	1	1	0	0	0	0	0	0	1	0	0	0
chr14	67707966	68707966	1000001	*	FP	none,lsmm,genoskyline	1	1	0	1	0	0	0	0	0	0	0	0	0	0	0	0
chr14	69747599	70747599	1000001	*	FP	none,lsmm,genoskyline,gpa,coloc,eugene	1	1	0	1	0	1	0	0	1	0	0	0	1	0	0	0
chr14	71058926	73086747	2027822	*	FP	none,lsmm,genoskyline,sug,fgwas	1	1	0	1	1	0	0	1	0	0	0	0	0	0	0	0
chr14	73186068	74186068	1000001	*	FP	none,lsmm,genoskyline,fgwas	1	1	0	1	0	0	0	1	0	0	0	0	0	0	0	0
chr14	74725606	77515714	2790109	*	FP	none,genoskyline,eugene	0	1	0	1	0	0	0	0	0	0	0	0	1	0	0	0
chr14	79273530	80273530	1000001	*	FP	none	0	1	0	0	0	0	0	0	0	0	0	0	0	0	0	0
chr14	81187723	82187723	1000001	*	FP	none,lsmm,genoskyline,gpa,eugene	1	1	0	1	0	1	0	0	0	0	0	0	1	0	0	0
chr14	85445598	86445598	1000001	*	FP	none,lsmm,gpa	1	1	0	0	0	1	0	0	0	0	0	0	0	0	0	0
chr14	89873198	92344708	2471511	*	FP	none,lsmm,genoskyline,sug	1	1	0	1	1	0	0	0	0	0	0	0	0	0	0	0
chr14	93175961	94175961	1000001	*	FP	none,genoskyline,eugene	0	1	0	1	0	0	0	0	0	0	0	0	1	0	0	0
chr14	94327653	95327653	1000001	*	FP	none,eugene	0	1	0	0	0	0	0	0	0	0	0	0	1	0	0	0
chr14	95368938	98853368	3484431	*	FP	none,lsmm,genoskyline,gpa	1	1	0	1	0	1	0	0	0	0	0	0	0	0	0	0
chr14	99025410	103275513	4250104	*	TP	none,lsmm,genoskyline,eugene	1	1	0	1	0	0	0	0	0	0	0	0	1	0	0	0
chr14	103835904	107721294	3885391	*	TP	none,lsmm,genoskyline,gpa,fgwas,coloc,eugene	1	1	0	1	0	1	0	1	1	0	0	0	1	0	0	0
chr13	20038578	22914205	2875628	*	FP	none,lsmm,genoskyline,gpa,sug,eugene	1	1	0	1	1	1	0	0	0	0	0	0	1	0	0	0
chr13	23523666	25986530	2462865	*	FP	none,lsmm,genoskyline,gpa,sug	1	1	0	1	1	1	0	0	0	0	0	0	0	0	0	0
chr13	26107797	27107797	1000001	*	FP	none,genoskyline	0	1	0	1	0	0	0	0	0	0	0	0	0	0	0	0
chr13	27530941	28530941	1000001	*	FP	none,lsmm,genoskyline	1	1	0	1	0	0	0	0	0	0	0	0	0	0	0	0
chr13	28774582	29774582	1000001	*	FP	none,eugene	0	1	0	0	0	0	0	0	0	0	0	0	1	0	0	0
chr13	29921024	30921024	1000001	*	FP	none,genoskyline,gpa,eugene	0	1	0	1	0	1	0	0	0	0	0	0	1	0	0	0
chr13	31224502	33039172	1814671	*	FP	none	0	1	0	0	0	0	0	0	0	0	0	0	0	0	0	0
chr13	33244763	34244763	1000001	*	FP	none,lsmm	1	1	0	0	0	0	0	0	0	0	0	0	0	0	0	0
chr13	34274373	35958654	1684282	*	FP	none	0	1	0	0	0	0	0	0	0	0	0	0	0	0	0	0
chr13	36221456	37744746	1523291	*	FP	none,lsmm,genoskyline,gpa,sug	1	1	0	1	1	1	0	0	0	0	0	0	0	0	0	0
chr13	38883334	39883334	1000001	*	FP	none	0	1	0	0	0	0	0	0	0	0	0	0	0	0	0	0
chr13	39967863	44877904	4910042	*	FP	none,lsmm,genoskyline,gpa	1	1	0	1	0	1	0	0	0	0	0	0	0	0	0	0
chr13	44983452	45983452	1000001	*	FP	none,genoskyline	0	1	0	1	0	0	0	0	0	0	0	0	0	0	0	0
chr13	46251029	47927719	1676691	*	FP	none,lsmm,genoskyline	1	1	0	1	0	0	0	0	0	0	0	0	0	0	0	0
chr13	48222871	50613450	2390580	*	FP	none,lsmm,genoskyline,gpa,sug,lieqtl,eugene,sherlock,utmost	1	1	1	1	1	1	0	0	0	0	0	0	1	0	1	1
chr13	51814450	52814450	1000001	*	TP	none	0	1	0	0	0	0	0	0	0	0	0	0	0	0	0	0
chr13	67071054	68071054	1000001	*	FP	none,genoskyline,eugene	0	1	0	1	0	0	0	0	0	0	0	0	1	0	0	0
chr13	71853387	72853387	1000001	*	FP	none,lsmm	1	1	0	0	0	0	0	0	0	0	0	0	0	0	0	0
chr13	73778493	77367375	3588883	*	TP	none,lsmm,genoskyline	1	1	0	1	0	0	0	0	0	0	0	0	0	0	0	0
chr13	77565111	79680936	2115826	*	FP	none,lsmm,genoskyline,gpa,sug	1	1	0	1	1	1	0	0	0	0	0	0	0	0	0	0
chr13	79868376	80868376	1000001	*	FP	none	0	1	0	0	0	0	0	0	0	0	0	0	0	0	0	0
chr13	84016626	85016626	1000001	*	FP	none	0	1	0	0	0	0	0	0	0	0	0	0	0	0	0	0
chr13	87682854	88682854	1000001	*	FP	none,lsmm,genoskyline	1	1	0	1	0	0	0	0	0	0	0	0	0	0	0	0
chr13	90558515	91558515	1000001	*	FP	none	0	1	0	0	0	0	0	0	0	0	0	0	0	0	0	0
chr13	92495275	94300651	1805377	*	FP	none	0	1	0	0	0	0	0	0	0	0	0	0	0	0	0	0
chr13	94777359	96841219	2063861	*	FP	none,lsmm,genoskyline,eugene	1	1	0	1	0	0	0	0	0	0	0	0	1	0	0	0
chr13	98098862	101360328	3261467	*	FP	none,lsmm,genoskyline,eugene	1	1	0	1	0	0	0	0	0	0	0	0	1	0	0	0
chr13	101596432	102596432	1000001	*	FP	none,lsmm	1	1	0	0	0	0	0	0	0	0	0	0	0	0	0	0
chr13	103048636	104048636	1000001	*	FP	none,lsmm	1	1	0	0	0	0	0	0	0	0	0	0	0	0	0	0
chr13	105696080	107540958	1844879	*	FP	none,lsmm,genoskyline	1	1	0	1	0	0	0	0	0	0	0	0	0	0	0	0
chr13	109955433	113806594	3851162	*	FP	none,lsmm,genoskyline,gpa,sug,eugene	1	1	0	1	1	1	0	0	0	0	0	0	1	0	0	0
chr13	113936982	115558858	1621877	*	FP	none,lsmm,genoskyline,gpa,sug,eugene,sherlock	1	1	0	1	1	1	0	0	0	0	0	0	1	0	1	0
chr5	163399	1163399	1000001	*	FP	none,utmost	0	1	0	0	0	0	0	0	0	0	0	0	0	0	0	1
chr5	1680018	4038559	2358542	*	FP	none,lsmm,sug,eugene	1	1	0	0	1	0	0	0	0	0	0	0	1	0	0	0
chr5	4744441	5744441	1000001	*	FP	none,lsmm	1	1	0	0	0	0	0	0	0	0	0	0	0	0	0	0
chr5	6404507	7404507	1000001	*	FP	none	0	1	0	0	0	0	0	0	0	0	0	0	0	0	0	0
chr5	10474218	11474218	1000001	*	FP	none,lsmm,genoskyline,eugene	1	1	0	1	0	0	0	0	0	0	0	0	1	0	0	0
chr5	12977805	17910511	4932707	*	FP	none,lsmm,genoskyline	1	1	0	1	0	0	0	0	0	0	0	0	0	0	0	0
chr5	18250086	19250086	1000001	*	FP	none	0	1	0	0	0	0	0	0	0	0	0	0	0	0	0	0
chr5	19389024	20389024	1000001	*	FP	none,lsmm	1	1	0	0	0	0	0	0	0	0	0	0	0	0	0	0
chr5	29915840	30915840	1000001	*	FP	none,lsmm,gpa,sug	1	1	0	0	1	1	0	0	0	0	0	0	0	0	0	0
chr5	31492802	35054973	3562172	*	FP	none,lsmm,genoskyline,gpa	1	1	0	1	0	1	0	0	0	0	0	0	0	0	0	0
chr5	35383241	37436855	2053615	*	TP	none,lsmm,genoskyline,gpa	1	1	0	1	0	1	0	0	0	0	0	0	0	0	0	0
chr5	37488993	38488993	1000001	*	FP	none,lsmm,gpa	1	1	0	0	0	1	0	0	0	0	0	0	0	0	0	0
chr5	39069312	41238546	2169235	*	FP	none,lsmm,genoskyline,gpa,sug,eugene	1	1	0	1	1	1	0	0	0	0	0	0	1	0	0	0
chr5	42195577	44114589	1919013	*	FP	none,lsmm,genoskyline,sug	1	1	0	1	1	0	0	0	0	0	0	0	0	0	0	0
chr5	52278618	54349611	2070994	*	FP	none,genoskyline,gpa	0	1	0	1	0	1	0	0	0	0	0	0	0	0	0	0
chr5	54425529	56747529	2322001	*	FP	none,lsmm,genoskyline,gpa,sug,eugene	1	1	0	1	1	1	0	0	0	0	0	0	1	0	0	0
chr5	57840232	59443482	1603251	*	FP	none,lsmm,genoskyline	1	1	0	1	0	0	0	0	0	0	0	0	0	0	0	0
chr5	60436400	61436400	1000001	*	FP	none,genoskyline	0	1	0	1	0	0	0	0	0	0	0	0	0	0	0	0
chr5	63587756	64587756	1000001	*	FP	none	0	1	0	0	0	0	0	0	0	0	0	0	0	0	0	0
chr5	66015222	67015222	1000001	*	FP	none,genoskyline	0	1	0	1	0	0	0	0	0	0	0	0	0	0	0	0
chr5	67097887	68097887	1000001	*	FP	none,lsmm,genoskyline,gpa	1	1	0	1	0	1	0	0	0	0	0	0	0	0	0	0
chr5	72755074	74562485	1807412	*	FP	none,lsmm,genoskyline	1	1	0	1	0	0	0	0	0	0	0	0	0	0	0	0
chr5	75408845	76408845	1000001	*	FP	none,lsmm,genoskyline,gpa,eugene	1	1	0	1	0	1	0	0	0	0	0	0	1	0	0	0
chr5	76730063	79240339	2510277	*	FP	none,lsmm,genoskyline,sug	1	1	0	1	1	0	0	0	0	0	0	0	0	0	0	0
chr5	79755996	80755996	1000001	*	FP	none,genoskyline	0	1	0	1	0	0	0	0	0	0	0	0	0	0	0	0
chr5	81177919	83174289	1996371	*	FP	none,lsmm,genoskyline	1	1	0	1	0	0	0	0	0	0	0	0	0	0	0	0
chr5	86208485	87208485	1000001	*	FP	none,genoskyline,eugene	0	1	0	1	0	0	0	0	0	0	0	0	1	0	0	0
chr5	92459609	93459609	1000001	*	FP	none,genoskyline	0	1	0	1	0	0	0	0	0	0	0	0	0	0	0	0
chr5	94888137	96736892	1848756	*	FP	none,lsmm,genoskyline,gpa,eugene	1	1	0	1	0	1	0	0	0	0	0	0	1	0	0	0
chr5	101530759	103095837	1565079	*	FP	none,lsmm,genoskyline,gpa,eugene	1	1	0	1	0	1	0	0	0	0	0	0	1	0	0	0
chr5	105008135	106008135	1000001	*	FP	none,lsmm	1	1	0	0	0	0	0	0	0	0	0	0	0	0	0	0
chr5	106763014	108706339	1943326	*	TP	none,lsmm,genoskyline,gpa,sug	1	1	0	1	1	1	0	0	0	0	0	0	0	0	0	0
chr5	110762138	111762138	1000001	*	FP	none	0	1	0	0	0	0	0	0	0	0	0	0	0	0	0	0
chr5	114320246	115320246	1000001	*	FP	none,lsmm,genoskyline,gpa,sug,eugene	1	1	0	1	1	1	0	0	0	0	0	0	1	0	0	0
chr5	115692891	116692891	1000001	*	FP	none	0	1	0	0	0	0	0	0	0	0	0	0	0	0	0	0
chr5	118127687	119127687	1000001	*	TP	none,lsmm,genoskyline	1	1	0	1	0	0	0	0	0	0	0	0	0	0	0	0
chr5	119310825	120310825	1000001	*	FP	none,lsmm,genoskyline,sug	1	1	0	1	1	0	0	0	0	0	0	0	0	0	0	0
chr5	121625248	123268129	1642882	*	TP	none,lsmm,genoskyline	1	1	0	1	0	0	0	0	0	0	0	0	0	0	0	0
chr5	124316623	126814650	2498028	*	FP	none,genoskyline	0	1	0	1	0	0	0	0	0	0	0	0	0	0	0	0
chr5	127378454	128378454	1000001	*	FP	none,lsmm,eugene	1	1	0	0	0	0	0	0	0	0	0	0	1	0	0	0
chr5	130202265	131202265	1000001	*	FP	none,lsmm,genoskyline,gpa,sug,coloc,eugene,moloc,sherlock,utmost	1	1	0	1	1	1	0	0	1	1	0	0	1	0	1	1
chr5	131784531	132784531	1000001	*	FP	none,lsmm,genoskyline	1	1	0	1	0	0	0	0	0	0	0	0	0	0	0	0
chr5	133358282	134358282	1000001	*	FP	none,genoskyline,gpa,eugene	0	1	0	1	0	1	0	0	0	0	0	0	1	0	0	0
chr5	134784371	137062200	2277830	*	FP	none,genoskyline	0	1	0	1	0	0	0	0	0	0	0	0	0	0	0	0
chr5	137885881	141404872	3518992	*	FP	none,lsmm,genoskyline,gpa,sug,eugene,utmost	1	1	0	1	1	1	0	0	0	0	0	0	1	0	0	1
chr5	141849051	144086673	2237623	*	FP	none,lsmm,genoskyline,sug	1	1	0	1	1	0	0	0	0	0	0	0	0	0	0	0
chr5	145322195	146322195	1000001	*	FP	none	0	1	0	0	0	0	0	0	0	0	0	0	0	0	0	0
chr5	146507391	147507391	1000001	*	FP	none,lsmm,sug	1	1	0	0	1	0	0	0	0	0	0	0	0	0	0	0
chr5	148454429	150159974	1705546	*	FP	none,eugene,smr	0	1	0	0	0	0	0	0	0	0	0	0	1	1	0	0
chr5	150586735	151586735	1000001	*	FP	none	0	1	0	0	0	0	0	0	0	0	0	0	0	0	0	0
chr5	152684276	154487018	1802743	*	FP	none,lsmm,genoskyline,gpa,sug,twas	1	1	0	1	1	1	0	0	0	0	0	1	0	0	0	0
chr5	155407053	157512525	2105473	*	TP	none,lsmm,genoskyline,gpa,sug	1	1	0	1	1	1	0	0	0	0	0	0	0	0	0	0
chr5	157911993	158911993	1000001	*	FP	none	0	1	0	0	0	0	0	0	0	0	0	0	0	0	0	0
chr5	162624686	163624686	1000001	*	FP	none	0	1	0	0	0	0	0	0	0	0	0	0	0	0	0	0
chr5	165054788	166054788	1000001	*	FP	none	0	1	0	0	0	0	0	0	0	0	0	0	0	0	0	0
chr5	167014220	168014220	1000001	*	FP	none,lsmm,genoskyline,gpa	1	1	0	1	0	1	0	0	0	0	0	0	0	0	0	0
chr5	169678593	170678593	1000001	*	FP	none,eugene	0	1	0	0	0	0	0	0	0	0	0	0	1	0	0	0
chr5	170896614	172811101	1914488	*	FP	none,lsmm,genoskyline,gpa,eugene,utmost	1	1	0	1	0	1	0	0	0	0	0	0	1	0	0	1
chr5	174700545	178284894	3584350	*	FP	none,lsmm,genoskyline,gpa,eugene	1	1	0	1	0	1	0	0	0	0	0	0	1	0	0	0
chr5	179718117	180718117	1000001	*	FP	none,genoskyline,utmost	0	1	0	1	0	0	0	0	0	0	0	0	0	0	0	1
chr3	2689366	3689366	1000001	*	FP	none,lsmm,genoskyline,gpa	1	1	0	1	0	1	0	0	0	0	0	0	0	0	0	0
chr3	3790325	6006895	2216571	*	FP	none,lsmm,genoskyline,sug	1	1	0	1	1	0	0	0	0	0	0	0	0	0	0	0
chr3	6093706	7093706	1000001	*	FP	none,lsmm	1	1	0	0	0	0	0	0	0	0	0	0	0	0	0	0
chr3	8504643	11772005	3267363	*	FP	none,lsmm,genoskyline,gpa,sug,eugene,moloc,sherlock	1	1	0	1	1	1	0	0	0	1	0	0	1	0	1	0
chr3	12474935	15009865	2534931	*	FP	none,lsmm,genoskyline,gpa,sug,eugene	1	1	0	1	1	1	0	0	0	0	0	0	1	0	0	0
chr3	15674667	17575771	1901105	*	FP	none,genoskyline	0	1	0	1	0	0	0	0	0	0	0	0	0	0	0	0
chr3	18264275	19264275	1000001	*	TP	none,lsmm,genoskyline,gpa,sug	1	1	0	1	1	1	0	0	0	0	0	0	0	0	0	0
chr3	19880709	20880709	1000001	*	TP	none,lsmm,genoskyline,gpa,sug,eugene	1	1	0	1	1	1	0	0	0	0	0	0	1	0	0	0
chr3	22758476	23758476	1000001	*	FP	none,lsmm,genoskyline,sug	1	1	0	1	1	0	0	0	0	0	0	0	0	0	0	0
chr3	23773851	24773851	1000001	*	FP	none	0	1	0	0	0	0	0	0	0	0	0	0	0	0	0	0
chr3	25014304	26014304	1000001	*	FP	none,lsmm	1	1	0	0	0	0	0	0	0	0	0	0	0	0	0	0
chr3	27263177	29133304	1870128	*	TP	none,lsmm,genoskyline,sug,fgwas	1	1	0	1	1	0	0	1	0	0	0	0	0	0	0	0
chr3	29144637	30768031	1623395	*	FP	none,lsmm	1	1	0	0	0	0	0	0	0	0	0	0	0	0	0	0
chr3	31444822	34121840	2677019	*	FP	none,lsmm,genoskyline,eugene	1	1	0	1	0	0	0	0	0	0	0	0	1	0	0	0
chr3	36781142	37781142	1000001	*	FP	none,genoskyline,eugene	0	1	0	1	0	0	0	0	0	0	0	0	1	0	0	0
chr3	37858680	38858680	1000001	*	TP	none,lsmm,genoskyline,gpa,sug,eugene	1	1	0	1	1	1	0	0	0	0	0	0	1	0	0	0
chr3	39902016	40902016	1000001	*	FP	none	0	1	0	0	0	0	0	0	0	0	0	0	0	0	0	0
chr3	43252975	44252975	1000001	*	FP	none	0	1	0	0	0	0	0	0	0	0	0	0	0	0	0	0
chr3	45126179	46126179	1000001	*	FP	none,gpa,eugene	0	1	0	0	0	1	0	0	0	0	0	0	1	0	0	0
chr3	47398756	48398756	1000001	*	TP	none,lsmm,genoskyline,sug,fgwas,eugene,utmost	1	1	0	1	1	0	0	1	0	0	0	0	1	0	0	1
chr3	48462724	50912077	2449354	*	TP	none,lsmm,genoskyline,sug,fgwas,eugene,utmost	1	1	0	1	1	0	0	1	0	0	0	0	1	0	0	1
chr3	51569421	58553331	6983911	*	TP	none,lsmm,genoskyline,gpa,sug,eugene,jepeg	1	1	0	1	1	1	0	0	0	0	1	0	1	0	0	0
chr3	58911041	60540846	1629806	*	FP	none,lsmm,genoskyline	1	1	0	1	0	0	0	0	0	0	0	0	0	0	0	0
chr3	61242201	63093073	1850873	*	FP	none	0	1	0	0	0	0	0	0	0	0	0	0	0	0	0	0
chr3	64201387	66094242	1892856	*	FP	none,lsmm,genoskyline,gpa,sug,coloc	1	1	0	1	1	1	0	0	1	0	0	0	0	0	0	0
chr3	67188517	68188517	1000001	*	FP	none,genoskyline,gpa	0	1	0	1	0	1	0	0	0	0	0	0	0	0	0	0
chr3	68878273	69878273	1000001	*	FP	none,genoskyline	0	1	0	1	0	0	0	0	0	0	0	0	0	0	0	0
chr3	70264744	72822001	2557258	*	TP	none,lsmm,genoskyline,gpa	1	1	0	1	0	1	0	0	0	0	0	0	0	0	0	0
chr3	73061329	74061329	1000001	*	FP	none	0	1	0	0	0	0	0	0	0	0	0	0	0	0	0	0
chr3	75257142	76257142	1000001	*	FP	none,lsmm	1	1	0	0	0	0	0	0	0	0	0	0	0	0	0	0
chr3	87863830	88863830	1000001	*	FP	none,lsmm,sug	1	1	0	0	1	0	0	0	0	0	0	0	0	0	0	0
chr3	98916768	99916768	1000001	*	FP	none	0	1	0	0	0	0	0	0	0	0	0	0	0	0	0	0
chr3	100161678	101853275	1691598	*	FP	none,lsmm,genoskyline,coloc,eugene,smr	1	1	0	1	0	0	0	0	1	0	0	0	1	1	0	0
chr3	105672348	106672348	1000001	*	FP	none,lsmm	1	1	0	0	0	0	0	0	0	0	0	0	0	0	0	0
chr3	106745051	107745051	1000001	*	TP	none,lsmm,genoskyline,gpa,sug	1	1	0	1	1	1	0	0	0	0	0	0	0	0	0	0
chr3	110413853	112088446	1674594	*	FP	none,lsmm,genoskyline	1	1	0	1	0	0	0	0	0	0	0	0	0	0	0	0
chr3	112369665	115740707	3371043	*	FP	none,lsmm,genoskyline,sug	1	1	0	1	1	0	0	0	0	0	0	0	0	0	0	0
chr3	116498705	118091157	1592453	*	FP	none,lsmm	1	1	0	0	0	0	0	0	0	0	0	0	0	0	0	0
chr3	119694175	120694175	1000001	*	TP	none,gpa,eugene	0	1	0	0	0	1	0	0	0	0	0	0	1	0	0	0
chr3	122236520	123236520	1000001	*	FP	none,eugene	0	1	0	0	0	0	0	0	0	0	0	0	1	0	0	0
chr3	123770274	125304032	1533759	*	FP	none,lsmm,eugene,jepeg	1	1	0	0	0	0	0	0	0	0	1	0	1	0	0	0
chr3	125563568	127755036	2191469	*	FP	none,lsmm,eugene	1	1	0	0	0	0	0	0	0	0	0	0	1	0	0	0
chr3	128654392	129654392	1000001	*	FP	none,lsmm,genoskyline,fgwas,eugene	1	1	0	1	0	0	0	1	0	0	0	0	1	0	0	0
chr3	132022709	133022709	1000001	*	TP	none,lsmm,genoskyline,gpa	1	1	0	1	0	1	0	0	0	0	0	0	0	0	0	0
chr3	133298327	134298327	1000001	*	FP	none	0	1	0	0	0	0	0	0	0	0	0	0	0	0	0	0
chr3	135363871	137086763	1722893	*	TP	none,lsmm,genoskyline,gpa,eugene	1	1	0	1	0	1	0	0	0	0	0	0	1	0	0	0
chr3	137354258	138354258	1000001	*	FP	none,lsmm,genoskyline,gpa,eugene	1	1	0	1	0	1	0	0	0	0	0	0	1	0	0	0
chr3	139576374	140576374	1000001	*	FP	none,lsmm	1	1	0	0	0	0	0	0	0	0	0	0	0	0	0	0
chr3	141145562	142665958	1520397	*	FP	none,lsmm,genoskyline,gpa	1	1	0	1	0	1	0	0	0	0	0	0	0	0	0	0
chr3	142829086	143829086	1000001	*	FP	none	0	1	0	0	0	0	0	0	0	0	0	0	0	0	0	0
chr3	149327599	150327599	1000001	*	FP	none,lsmm	1	1	0	0	0	0	0	0	0	0	0	0	0	0	0	0
chr3	150632498	153051868	2419371	*	TP	none,lsmm,genoskyline,gpa,sug,eugene	1	1	0	1	1	1	0	0	0	0	0	0	1	0	0	0
chr3	154014402	155014402	1000001	*	FP	none,genoskyline,gpa,eugene,twas	0	1	0	1	0	1	0	0	0	0	0	1	1	0	0	0
chr3	155097039	158308072	3211034	*	FP	none,lsmm,genoskyline,twas	1	1	0	1	0	0	0	0	0	0	0	1	0	0	0	0
chr3	159411551	160920098	1508548	*	FP	none,lsmm	1	1	0	0	0	0	0	0	0	0	0	0	0	0	0	0
chr3	163032118	164032118	1000001	*	FP	none	0	1	0	0	0	0	0	0	0	0	0	0	0	0	0	0
chr3	168311235	169825569	1514335	*	FP	none,lsmm,genoskyline,gpa,sug	1	1	0	1	1	1	0	0	0	0	0	0	0	0	0	0
chr3	170756123	173247243	2491121	*	TP	none,lsmm,sug	1	1	0	0	1	0	0	0	0	0	0	0	0	0	0	0
chr3	174806601	175806601	1000001	*	FP	none,lsmm,sug	1	1	0	0	1	0	0	0	0	0	0	0	0	0	0	0
chr3	176675946	179823618	3147673	*	FP	none,genoskyline,eugene	0	1	0	1	0	0	0	0	0	0	0	0	1	0	0	0
chr3	182688477	183688477	1000001	*	FP	none,lsmm,genoskyline,eugene	1	1	0	1	0	0	0	0	0	0	0	0	1	0	0	0
chr3	184308074	186698311	2390238	*	FP	none,lsmm,genoskyline,gpa,sug,eugene	1	1	0	1	1	1	0	0	0	0	0	0	1	0	0	0
chr3	186962641	189932482	2969842	*	FP	none,lsmm,genoskyline,sug	1	1	0	1	1	0	0	0	0	0	0	0	0	0	0	0
chr3	193165875	195329146	2163272	*	FP	none,lsmm,genoskyline,gpa,sug,eugene	1	1	0	1	1	1	0	0	0	0	0	0	1	0	0	0
chr3	196734058	198258737	1524680	*	FP	none,lsmm	1	1	0	0	0	0	0	0	0	0	0	0	0	0	0	0
chr15	22416583	23416583	1000001	*	FP	none	0	1	0	0	0	0	0	0	0	0	0	0	0	0	0	0
chr15	25513336	27394408	1881073	*	FP	none,lsmm,genoskyline,sug,eugene	1	1	0	1	1	0	0	0	0	0	0	0	1	0	0	0
chr15	27436791	28436791	1000001	*	FP	none	0	1	0	0	0	0	0	0	0	0	0	0	0	0	0	0
chr15	28921345	30624405	1703061	*	FP	none	0	1	0	0	0	0	0	0	0	0	0	0	0	0	0	0
chr15	31351250	33626392	2275143	*	FP	none,lsmm,genoskyline,gpa,sug,eugene	1	1	0	1	1	1	0	0	0	0	0	0	1	0	0	0
chr15	34064547	35064547	1000001	*	FP	none,lsmm,genoskyline	1	1	0	1	0	0	0	0	0	0	0	0	0	0	0	0
chr15	36156200	37156200	1000001	*	FP	none,lsmm,genoskyline,sug	1	1	0	1	1	0	0	0	0	0	0	0	0	0	0	0
chr15	37864087	38864087	1000001	*	FP	none,lsmm,genoskyline	1	1	0	1	0	0	0	0	0	0	0	0	0	0	0	0
chr15	39472318	42193455	2721138	*	FP	none,lsmm,genoskyline,gpa,eugene,utmost	1	1	0	1	0	1	0	0	0	0	0	0	1	0	0	1
chr15	42860382	44685330	1824949	*	FP	none,lsmm,eugene	1	1	0	0	0	0	0	0	0	0	0	0	1	0	0	0
chr15	47269031	48269031	1000001	*	FP	none,gpa	0	1	0	0	0	1	0	0	0	0	0	0	0	0	0	0
chr15	48689487	50440309	1750823	*	FP	none	0	1	0	0	0	0	0	0	0	0	0	0	0	0	0	0
chr15	51032647	52032647	1000001	*	FP	none,lsmm,genoskyline,gpa,sug,eugene	1	1	0	1	1	1	0	0	0	0	0	0	1	0	0	0
chr15	52597039	54325066	1728028	*	FP	none,lsmm,genoskyline	1	1	0	1	0	0	0	0	0	0	0	0	0	0	0	0
chr15	57063421	60156164	3092744	*	FP	none,lsmm,genoskyline,gpa,sug,coloc,eugene,sherlock	1	1	0	1	1	1	0	0	1	0	0	0	1	0	1	0
chr15	60292522	61292522	1000001	*	FP	none,lsmm,genoskyline,gpa,eugene	1	1	0	1	0	1	0	0	0	0	0	0	1	0	0	0
chr15	62299035	64353667	2054633	*	FP	none,lsmm,genoskyline,gpa,eugene	1	1	0	1	0	1	0	0	0	0	0	0	1	0	0	0
chr15	64973865	67462546	2488682	*	FP	none,lsmm,genoskyline,sug,eugene	1	1	0	1	1	0	0	0	0	0	0	0	1	0	0	0
chr15	67560179	68560179	1000001	*	FP	none,genoskyline,gpa,eugene	0	1	0	1	0	1	0	0	0	0	0	0	1	0	0	0
chr15	68801689	71846270	3044582	*	FP	none,lsmm,genoskyline,sug	1	1	0	1	1	0	0	0	0	0	0	0	0	0	0	0
chr15	73080351	75832129	2751779	*	TP	none,lsmm,genoskyline,gpa,sug,eugene	1	1	0	1	1	1	0	0	0	0	0	0	1	0	0	0
chr15	78065785	79065785	1000001	*	TP	none,lsmm,genoskyline,gpa,eugene	1	1	0	1	0	1	0	0	0	0	0	0	1	0	0	0
chr15	79763345	82690869	2927525	*	FP	none,lsmm,genoskyline,gpa,sug,eugene	1	1	0	1	1	1	0	0	0	0	0	0	1	0	0	0
chr15	82926577	84861635	1935059	*	FP	none,lsmm,gpa	1	1	0	0	0	1	0	0	0	0	0	0	0	0	0	0
chr15	85028863	86778597	1749735	*	FP	none,lsmm,genoskyline,gpa	1	1	0	1	0	1	0	0	0	0	0	0	0	0	0	0
chr15	88940329	89940329	1000001	*	FP	none,lsmm,genoskyline	1	1	0	1	0	0	0	0	0	0	0	0	0	0	0	0
chr15	90185506	91912848	1727343	*	TP	none,lsmm,genoskyline,gpa,sug,coloc,eugene,sherlock,utmost	1	1	0	1	1	1	0	0	1	0	0	0	1	0	1	1
chr15	92053697	94026188	1972492	*	FP	none,lsmm,genoskyline,gpa	1	1	0	1	0	1	0	0	0	0	0	0	0	0	0	0
chr15	96334929	97334929	1000001	*	FP	none	0	1	0	0	0	0	0	0	0	0	0	0	0	0	0	0
chr15	97542072	98542072	1000001	*	FP	none	0	1	0	0	0	0	0	0	0	0	0	0	0	0	0	0
chr15	98600806	101562241	2961436	*	FP	none,lsmm,genoskyline,gpa,eugene,smr	1	1	0	1	0	1	0	0	0	0	0	0	1	1	0	0
chr11	726682	4140694	3414013	*	TP	none,lsmm,genoskyline,gpa,eugene,utmost	1	1	0	1	0	1	0	0	0	0	0	0	1	0	0	1
chr11	4769555	5769555	1000001	*	FP	none,eugene	0	1	0	0	0	0	0	0	0	0	0	0	1	0	0	0
chr11	5999689	6999689	1000001	*	FP	none,eugene	0	1	0	0	0	0	0	0	0	0	0	0	1	0	0	0
chr11	7615946	13356414	5740469	*	TP	none,lsmm,genoskyline,gpa,sug,eugene	1	1	0	1	1	1	0	0	0	0	0	0	1	0	0	0
chr11	14624019	15624019	1000001	*	FP	none,lsmm,genoskyline,sug	1	1	0	1	1	0	0	0	0	0	0	0	0	0	0	0
chr11	16902329	18438556	1536228	*	TP	none,lsmm,genoskyline,gpa,sug,coloc,eugene	1	1	0	1	1	1	0	0	1	0	0	0	1	0	0	0
chr11	19109254	20799773	1690520	*	FP	none,lsmm	1	1	0	0	0	0	0	0	0	0	0	0	0	0	0	0
chr11	25538683	26538683	1000001	*	FP	none,lsmm,sug	1	1	0	0	1	0	0	0	0	0	0	0	0	0	0	0
chr11	26698290	28223010	1524721	*	FP	none,genoskyline	0	1	0	1	0	0	0	0	0	0	0	0	0	0	0	0
chr11	28361485	29361485	1000001	*	FP	none	0	1	0	0	0	0	0	0	0	0	0	0	0	0	0	0
chr11	29849314	31438218	1588905	*	FP	none,lsmm,genoskyline,gpa,sug	1	1	0	1	1	1	0	0	0	0	0	0	0	0	0	0
chr11	31514379	32514379	1000001	*	FP	none,lsmm,genoskyline,gpa	1	1	0	1	0	1	0	0	0	0	0	0	0	0	0	0
chr11	32846691	34403909	1557219	*	FP	none,lsmm,genoskyline,eugene	1	1	0	1	0	0	0	0	0	0	0	0	1	0	0	0
chr11	34661285	36970538	2309254	*	FP	none,genoskyline	0	1	0	1	0	0	0	0	0	0	0	0	0	0	0	0
chr11	43475003	46875862	3400860	*	FP	none,lsmm,genoskyline,gpa,sug,eugene,utmost	1	1	0	1	1	1	0	0	0	0	0	0	1	0	0	1
chr11	56693097	57693097	1000001	*	TP	none,lsmm,genoskyline,eugene	1	1	0	1	0	0	0	0	0	0	0	0	1	0	0	0
chr11	58449884	59449884	1000001	*	FP	none	0	1	0	0	0	0	0	0	0	0	0	0	0	0	0	0
chr11	59453313	60453313	1000001	*	TP	none,lsmm,genoskyline,gpa,sug,coloc,eugene,sherlock,twas,utmost	1	1	0	1	1	1	0	0	1	0	0	1	1	0	1	1
chr11	60561292	61561292	1000001	*	FP	none,eugene	0	1	0	0	0	0	0	0	0	0	0	0	1	0	0	0
chr11	61884869	62884869	1000001	*	FP	none,lsmm,genoskyline,eugene	1	1	0	1	0	0	0	0	0	0	0	0	1	0	0	0
chr11	63209614	65122535	1912922	*	TP	none,lsmm,genoskyline,gpa,eugene,utmost	1	1	0	1	0	1	0	0	0	0	0	0	1	0	0	1
chr11	66001455	71990353	5988899	*	TP	none,lsmm,genoskyline,gpa,sug,eugene,utmost	1	1	0	1	1	1	0	0	0	0	0	0	1	0	0	1
chr11	72861013	73861013	1000001	*	FP	none,genoskyline,eugene	0	1	0	1	0	0	0	0	0	0	0	0	1	0	0	0
chr11	74542901	75542901	1000001	*	FP	none,genoskyline	0	1	0	1	0	0	0	0	0	0	0	0	0	0	0	0
chr11	75866401	76866401	1000001	*	FP	none,lsmm,gpa,fgwas	1	1	0	0	0	1	0	1	0	0	0	0	0	0	0	0
chr11	77938955	79609590	1670636	*	FP	none,lsmm,gpa	1	1	0	0	0	1	0	0	0	0	0	0	0	0	0	0
chr11	79911466	80911466	1000001	*	FP	none,lsmm	1	1	0	0	0	0	0	0	0	0	0	0	0	0	0	0
chr11	82209335	83794578	1585244	*	FP	none,lsmm,genoskyline	1	1	0	1	0	0	0	0	0	0	0	0	0	0	0	0
chr11	85018182	86018182	1000001	*	FP	none,lsmm,genoskyline,eugene	1	1	0	1	0	0	0	0	0	0	0	0	1	0	0	0
chr11	86144805	88527393	2382589	*	FP	none,lsmm,genoskyline,sug	1	1	0	1	1	0	0	0	0	0	0	0	0	0	0	0
chr11	92962607	93962607	1000001	*	FP	none,lsmm,genoskyline,gpa,coloc,eugene	1	1	0	1	0	1	0	0	1	0	0	0	1	0	0	0
chr11	94339968	96305201	1965234	*	FP	none,lsmm,genoskyline	1	1	0	1	0	0	0	0	0	0	0	0	0	0	0	0
chr11	100001571	101930971	1929401	*	TP	none,lsmm,gpa,sug	1	1	0	0	1	1	0	0	0	0	0	0	0	0	0	0
chr11	101932167	102932167	1000001	*	FP	none,lsmm,genoskyline,gpa	1	1	0	1	0	1	0	0	0	0	0	0	0	0	0	0
chr11	105382832	106382832	1000001	*	FP	none,lsmm,genoskyline	1	1	0	1	0	0	0	0	0	0	0	0	0	0	0	0
chr11	106818594	108598459	1779866	*	TP	none,lsmm,genoskyline,gpa,sug,eugene,sherlock	1	1	0	1	1	1	0	0	0	0	0	0	1	0	1	0
chr11	110172227	111172227	1000001	*	FP	none,lsmm,genoskyline	1	1	0	1	0	0	0	0	0	0	0	0	0	0	0	0
chr11	111579230	113368048	1788819	*	FP	none,lsmm,genoskyline,eugene	1	1	0	1	0	0	0	0	0	0	0	0	1	0	0	0
chr11	114483707	117733980	3250274	*	FP	none,lsmm,genoskyline,sug	1	1	0	1	1	0	0	0	0	0	0	0	0	0	0	0
chr11	118501986	120840060	2338075	*	TP	none,lsmm,genoskyline,gpa,sug,eugene	1	1	0	1	1	1	0	0	0	0	0	0	1	0	0	0
chr11	121269510	122269510	1000001	*	FP	none,genoskyline	0	1	0	1	0	0	0	0	0	0	0	0	0	0	0	0
chr11	122566390	124111648	1545259	*	FP	none,lsmm,genoskyline,gpa,eugene	1	1	0	1	0	1	0	0	0	0	0	0	1	0	0	0
chr11	124975032	127087589	2112558	*	FP	none,lsmm,genoskyline,gpa,sug,eugene	1	1	0	1	1	1	0	0	0	0	0	0	1	0	0	0
chr11	128335771	129335771	1000001	*	FP	none,lsmm	1	1	0	0	0	0	0	0	0	0	0	0	0	0	0	0
chr11	129953356	130953356	1000001	*	FP	none,twas	0	1	0	0	0	0	0	0	0	0	0	1	0	0	0	0
chr11	131291792	135109037	3817246	*	FP	none,lsmm,genoskyline,eugene	1	1	0	1	0	0	0	0	0	0	0	0	1	0	0	0
chr18	268838	1268838	1000001	*	FP	none,lsmm,genoskyline	1	1	0	1	0	0	0	0	0	0	0	0	0	0	0	0
chr18	2256887	3256887	1000001	*	FP	none,lsmm,genoskyline	1	1	0	1	0	0	0	0	0	0	0	0	0	0	0	0
chr18	6390482	9301424	2910943	*	FP	none,lsmm,genoskyline	1	1	0	1	0	0	0	0	0	0	0	0	0	0	0	0
chr18	9400542	11240981	1840440	*	FP	none,lsmm,genoskyline	1	1	0	1	0	0	0	0	0	0	0	0	0	0	0	0
chr18	11993977	14243859	2249883	*	FP	none,lsmm,genoskyline,gpa,sug,eugene	1	1	0	1	1	1	0	0	0	0	0	0	1	0	0	0
chr18	19188603	21104268	1915666	*	FP	none,lsmm,genoskyline,gpa,sug,eugene	1	1	0	1	1	1	0	0	0	0	0	0	1	0	0	0
chr18	21357742	23057142	1699401	*	FP	none,genoskyline	0	1	0	1	0	0	0	0	0	0	0	0	0	0	0	0
chr18	23644487	24644487	1000001	*	FP	none,eugene	0	1	0	0	0	0	0	0	0	0	0	0	1	0	0	0
chr18	25132471	26132471	1000001	*	FP	none,lsmm	1	1	0	0	0	0	0	0	0	0	0	0	0	0	0	0
chr18	27939694	30794935	2855242	*	FP	none,lsmm,genoskyline,gpa,sug	1	1	0	1	1	1	0	0	0	0	0	0	0	0	0	0
chr18	32169700	33169700	1000001	*	FP	none,eugene	0	1	0	0	0	0	0	0	0	0	0	0	1	0	0	0
chr18	33715537	35358474	1642938	*	FP	none,lsmm,gpa	1	1	0	0	0	1	0	0	0	0	0	0	0	0	0	0
chr18	38798952	39798952	1000001	*	FP	none,lsmm,gpa	1	1	0	0	0	1	0	0	0	0	0	0	0	0	0	0
chr18	41599187	42599187	1000001	*	TP	none,lsmm,genoskyline,gpa,sug	1	1	0	1	1	1	0	0	0	0	0	0	0	0	0	0
chr18	42602409	43602409	1000001	*	FP	none,lsmm	1	1	0	0	0	0	0	0	0	0	0	0	0	0	0	0
chr18	45264627	47439187	2174561	*	FP	none,lsmm,genoskyline,gpa	1	1	0	1	0	1	0	0	0	0	0	0	0	0	0	0
chr18	48173387	49173387	1000001	*	FP	none,genoskyline	0	1	0	1	0	0	0	0	0	0	0	0	0	0	0	0
chr18	51273425	54545582	3272158	*	TP	none,lsmm,genoskyline,gpa,sug,eugene,smr	1	1	0	1	1	1	0	0	0	0	0	0	1	1	0	0
chr18	55138776	56138776	1000001	*	FP	none	0	1	0	0	0	0	0	0	0	0	0	0	0	0	0	0
chr18	56316050	58311982	1995933	*	FP	none,lsmm,genoskyline,gpa,sug	1	1	0	1	1	1	0	0	0	0	0	0	0	0	0	0
chr18	59110524	62134734	3024211	*	TP	none,lsmm,genoskyline,gpa,sug,eugene	1	1	0	1	1	1	0	0	0	0	0	0	1	0	0	0
chr18	64840970	66605284	1764315	*	FP	none,gpa	0	1	0	0	0	1	0	0	0	0	0	0	0	0	0	0
chr18	67049055	68049055	1000001	*	FP	none,genoskyline	0	1	0	1	0	0	0	0	0	0	0	0	0	0	0	0
chr18	70958926	73444469	2485544	*	FP	none,lsmm,genoskyline,gpa	1	1	0	1	0	1	0	0	0	0	0	0	0	0	0	0
chr18	74296675	75296675	1000001	*	FP	none,lsmm,genoskyline,eugene	1	1	0	1	0	0	0	0	0	0	0	0	1	0	0	0
chr18	76616195	78366951	1750757	*	TP	none,lsmm,genoskyline,sug	1	1	0	1	1	0	0	0	0	0	0	0	0	0	0	0
chr22	17781729	19582007	1800279	*	FP	none,lsmm,genoskyline,gpa,sug,eugene	1	1	0	1	1	1	0	0	0	0	0	0	1	0	0	0
chr22	20650151	28614383	7964233	*	TP	none,lsmm,genoskyline,gpa,sug,eugene,twas,utmost	1	1	0	1	1	1	0	0	0	0	0	1	1	0	0	1
chr22	29933171	33425800	3492630	*	FP	none,lsmm,genoskyline,gpa,sug,eugene,twas	1	1	0	1	1	1	0	0	0	0	0	1	1	0	0	0
chr22	33765847	34765847	1000001	*	FP	none,lsmm,genoskyline	1	1	0	1	0	0	0	0	0	0	0	0	0	0	0	0
chr22	35234736	39297225	4062490	*	FP	none,lsmm,genoskyline,gpa,eugene	1	1	0	1	0	1	0	0	0	0	0	0	1	0	0	0
chr22	39855272	42231628	2376357	*	FP	none,lsmm,genoskyline,eugene	1	1	0	1	0	0	0	0	0	0	0	0	1	0	0	0
chr22	42233271	44009617	1776347	*	TP	none,lsmm,genoskyline,gpa,sug,eugene	1	1	0	1	1	1	0	0	0	0	0	0	1	0	0	0
chr22	44248365	51637348	7388984	*	FP	none,lsmm,genoskyline,gpa,sug,fgwas,eugene	1	1	0	1	1	1	0	1	0	0	0	0	1	0	0	0
chr8	2947101	3947101	1000001	*	FP	none	1	0	0	0	0	0	0	0	0	0	0	0	0	0	0	0
chr8	87655498	88655498	1000001	*	FP	none	1	0	0	0	0	0	0	0	0	0	0	0	0	0	0	0
chr1	4515895	5515895	1000001	*	FP	none,genoskyline	1	0	0	1	0	0	0	0	0	0	0	0	0	0	0	0
chr1	74339463	75339463	1000001	*	FP	none	1	0	0	0	0	0	0	0	0	0	0	0	0	0	0	0
chr1	80466224	81466224	1000001	*	FP	none,gpa	1	0	0	0	0	1	0	0	0	0	0	0	0	0	0	0
chr1	104613030	105613030	1000001	*	FP	none	1	0	0	0	0	0	0	0	0	0	0	0	0	0	0	0
chr1	187408398	188408398	1000001	*	FP	none	1	0	0	0	0	0	0	0	0	0	0	0	0	0	0	0
chr1	215711814	216711814	1000001	*	FP	none,eugene	1	0	0	0	0	0	0	0	0	0	0	0	1	0	0	0
chr17	49486458	50486458	1000001	*	FP	none,gpa,eugene	1	0	0	0	0	1	0	0	0	0	0	0	1	0	0	0
chr17	51038248	52907080	1868833	*	FP	none,sug,eugene	1	0	0	0	1	0	0	0	0	0	0	0	1	0	0	0
chr10	23832511	24832511	1000001	*	FP	none	1	0	0	0	0	0	0	0	0	0	0	0	0	0	0	0
chr10	66243593	67243593	1000001	*	FP	none	1	0	0	0	0	0	0	0	0	0	0	0	0	0	0	0
chr10	86071690	87071690	1000001	*	FP	none,sug	1	0	0	0	1	0	0	0	0	0	0	0	0	0	0	0
chr12	40665241	41665241	1000001	*	FP	none,sug	1	0	0	0	1	0	0	0	0	0	0	0	0	0	0	0
chr12	60346553	61346553	1000001	*	FP	none	1	0	0	0	0	0	0	0	0	0	0	0	0	0	0	0
chr12	67123046	68123046	1000001	*	FP	none,eugene	1	0	0	0	0	0	0	0	0	0	0	0	1	0	0	0
chr12	70389769	71389769	1000001	*	FP	none	1	0	0	0	0	0	0	0	0	0	0	0	0	0	0	0
chr12	73806366	74806366	1000001	*	FP	none,sug	1	0	0	0	1	0	0	0	0	0	0	0	0	0	0	0
chr12	78625181	79625181	1000001	*	FP	none	1	0	0	0	0	0	0	0	0	0	0	0	0	0	0	0
chr12	85481885	86481885	1000001	*	FP	none	1	0	0	0	0	0	0	0	0	0	0	0	0	0	0	0
chr13	60560201	62076980	1516780	*	FP	none	1	0	0	0	0	0	0	0	0	0	0	0	0	0	0	0
chr13	62766230	63766230	1000001	*	FP	none,sug	1	0	0	0	1	0	0	0	0	0	0	0	0	0	0	0
chr13	65606489	66606489	1000001	*	FP	none	1	0	0	0	0	0	0	0	0	0	0	0	0	0	0	0
chr14	25630359	26630359	1000001	*	FP	none,sug	1	0	0	0	1	0	0	0	0	0	0	0	0	0	0	0
chr14	46138481	47138481	1000001	*	FP	none	1	0	0	0	0	0	0	0	0	0	0	0	0	0	0	0
chr16	7167314	8167314	1000001	*	FP	none	1	0	0	0	0	0	0	0	0	0	0	0	0	0	0	0
chr16	60589302	61589302	1000001	*	FP	none,gpa	1	0	0	0	0	1	0	0	0	0	0	0	0	0	0	0
chr7	13183216	14183216	1000001	*	FP	none,gpa	1	0	0	0	0	1	0	0	0	0	0	0	0	0	0	0
chr7	31168438	32168438	1000001	*	FP	none	1	0	0	0	0	0	0	0	0	0	0	0	0	0	0	0
chr7	52265112	53265112	1000001	*	FP	none	1	0	0	0	0	0	0	0	0	0	0	0	0	0	0	0
chr7	56918719	57918719	1000001	*	FP	none	1	0	0	0	0	0	0	0	0	0	0	0	0	0	0	0
chr7	144807193	146479106	1671914	*	FP	none	1	0	0	0	0	0	0	0	0	0	0	0	0	0	0	0
chr6	19480971	20480971	1000001	*	FP	none	1	0	0	0	0	0	0	0	0	0	0	0	0	0	0	0
chr6	53707846	54707846	1000001	*	FP	none	1	0	0	0	0	0	0	0	0	0	0	0	0	0	0	0
chr6	64569800	65569800	1000001	*	FP	none,sug	1	0	0	0	1	0	0	0	0	0	0	0	0	0	0	0
chr6	67232276	69192174	1959899	*	FP	none	1	0	0	0	0	0	0	0	0	0	0	0	0	0	0	0
chr6	69511521	70511521	1000001	*	FP	none,sug	1	0	0	0	1	0	0	0	0	0	0	0	0	0	0	0
chr6	79096071	80096071	1000001	*	FP	none	1	0	0	0	0	0	0	0	0	0	0	0	0	0	0	0
chr6	86763257	87763257	1000001	*	FP	none,sug	1	0	0	0	1	0	0	0	0	0	0	0	0	0	0	0
chr6	101246420	102246420	1000001	*	FP	none	1	0	0	0	0	0	0	0	0	0	0	0	0	0	0	0
chr6	123871106	124871106	1000001	*	FP	none,genoskyline	1	0	0	1	0	0	0	0	0	0	0	0	0	0	0	0
chr5	50371579	51371579	1000001	*	FP	none,gpa	1	0	0	0	0	1	0	0	0	0	0	0	0	0	0	0
chr5	84307835	85307835	1000001	*	FP	none	1	0	0	0	0	0	0	0	0	0	0	0	0	0	0	0
chr5	88449287	89449287	1000001	*	FP	none,sug	1	0	0	0	1	0	0	0	0	0	0	0	0	0	0	0
chr5	91521316	92521316	1000001	*	FP	none,gpa	1	0	0	0	0	1	0	0	0	0	0	0	0	0	0	0
chr5	109087169	110087169	1000001	*	FP	none	1	0	0	0	0	0	0	0	0	0	0	0	0	0	0	0
chr4	29276403	30276403	1000001	*	FP	none,gpa	1	0	0	0	0	1	0	0	0	0	0	0	0	0	0	0
chr4	82433746	83433746	1000001	*	FP	none,sug	1	0	0	0	1	0	0	0	0	0	0	0	0	0	0	0
chr4	100872494	101872494	1000001	*	FP	none	1	0	0	0	0	0	0	0	0	0	0	0	0	0	0	0
chr4	133188071	134188071	1000001	*	FP	none	1	0	0	0	0	0	0	0	0	0	0	0	0	0	0	0
chr4	138299099	139299099	1000001	*	FP	none,sug	1	0	0	0	1	0	0	0	0	0	0	0	0	0	0	0
chr4	167505819	168505819	1000001	*	FP	none	1	0	0	0	0	0	0	0	0	0	0	0	0	0	0	0
chr4	178757855	179757855	1000001	*	FP	none,sug	1	0	0	0	1	0	0	0	0	0	0	0	0	0	0	0
chr4	181885787	182885787	1000001	*	FP	none,sug	1	0	0	0	1	0	0	0	0	0	0	0	0	0	0	0
chr2	52278162	53278162	1000001	*	FP	none	1	0	0	0	0	0	0	0	0	0	0	0	0	0	0	0
chr2	56732308	57732308	1000001	*	FP	none	1	0	0	0	0	0	0	0	0	0	0	0	0	0	0	0
chr2	76427699	78281416	1853718	*	FP	none,gpa	1	0	0	0	0	1	0	0	0	0	0	0	0	0	0	0
chr2	78865411	79865411	1000001	*	FP	none,sug	1	0	0	0	1	0	0	0	0	0	0	0	0	0	0	0
chr2	82360537	83360537	1000001	*	FP	none	1	0	0	0	0	0	0	0	0	0	0	0	0	0	0	0
chr2	114830141	115830141	1000001	*	FP	none	1	0	0	0	0	0	0	0	0	0	0	0	0	0	0	0
chr2	155417710	156417710	1000001	*	FP	none	1	0	0	0	0	0	0	0	0	0	0	0	0	0	0	0
chr2	184177028	185177028	1000001	*	FP	none	1	0	0	0	0	0	0	0	0	0	0	0	0	0	0	0
chr15	23444944	24444944	1000001	*	FP	none	1	0	0	0	0	0	0	0	0	0	0	0	0	0	0	0
chr15	87292376	88292376	1000001	*	FP	none,sug	1	0	0	0	1	0	0	0	0	0	0	0	0	0	0	0
chr3	26139145	27139145	1000001	*	FP	none,gpa,sug	1	0	0	0	1	1	0	0	0	0	0	0	0	0	0	0
chr3	80836043	81836043	1000001	*	FP	none,sug	1	0	0	0	1	0	0	0	0	0	0	0	0	0	0	0
chr3	103358725	104358725	1000001	*	FP	none	1	0	0	0	0	0	0	0	0	0	0	0	0	0	0	0
chr3	143851538	144851538	1000001	*	FP	none,sug	1	0	0	0	1	0	0	0	0	0	0	0	0	0	0	0
chr18	3577261	4577261	1000001	*	FP	none	1	0	0	0	0	0	0	0	0	0	0	0	0	0	0	0
chr18	35191213	36191213	1000001	*	FP	none	1	0	0	0	0	0	0	0	0	0	0	0	0	0	0	0
chr18	50220799	51220799	1000001	*	FP	none	1	0	0	0	0	0	0	0	0	0	0	0	0	0	0	0
chr18	69181285	70181285	1000001	*	FP	none	1	0	0	0	0	0	0	0	0	0	0	0	0	0	0	0
chr10	112139586	113139586	1000001	*	FP	none	0	0	0	1	0	0	0	0	0	0	0	0	0	0	0	0
chr12	8228196	9228196	1000001	*	FP	none	0	0	0	1	0	0	0	0	0	0	0	0	0	0	0	0
chr7	101559401	102559401	1000001	*	FP	none	0	0	0	1	0	0	0	0	0	0	0	0	0	0	0	0
chr17	64878526	65878526	1000001	*	FP	none	0	0	0	1	0	0	0	0	0	0	0	0	0	0	0	0
chr13	57703446	58703446	1000001	*	FP	none	0	0	0	1	0	0	0	0	0	0	0	0	0	0	0	0
chr5	97753764	98753764	1000001	*	FP	none	0	0	0	1	0	0	0	0	0	0	0	0	0	0	0	0
chr7	34928513	35928513	1000001	*	FP	none,eugene	0	0	0	0	0	1	0	0	0	0	0	0	1	0	0	0
chr6	44073822	45073822	1000001	*	FP	none	0	0	0	0	0	1	0	0	0	0	0	0	0	0	0	0
chr6	79866145	80866145	1000001	*	FP	none,eugene	0	0	0	0	0	1	0	0	0	0	0	0	1	0	0	0
chr6	92768997	93768997	1000001	*	FP	none	0	0	0	0	0	1	0	0	0	0	0	0	0	0	0	0
chr17	25051283	26051283	1000001	*	FP	none,eugene	0	0	0	0	0	1	0	0	0	0	0	0	1	0	0	0
chr17	67762606	68762606	1000001	*	FP	none	0	0	0	0	0	1	0	0	0	0	0	0	0	0	0	0
chr1	40397492	41397492	1000001	*	TP	none	0	0	0	0	0	1	0	0	0	0	0	0	0	0	0	0
chr1	95519439	96519439	1000001	*	FP	none	0	0	0	0	0	1	0	0	0	0	0	0	0	0	0	0
chr12	23349420	24349420	1000001	*	FP	none	0	0	0	0	0	1	0	0	0	0	0	0	0	0	0	0
chr3	35849677	36849677	1000001	*	FP	none	0	0	0	0	0	1	0	0	0	0	0	0	0	0	0	0
chr3	97916900	98916900	1000001	*	FP	none	0	0	0	0	0	1	0	0	0	0	0	0	0	0	0	0
chr4	116083357	117083357	1000001	*	FP	none	0	0	0	0	0	1	0	0	0	0	0	0	0	0	0	0
chr4	180464374	181464374	1000001	*	FP	none	0	0	0	0	0	1	0	0	0	0	0	0	0	0	0	0
chr2	149709707	150709707	1000001	*	FP	none	0	0	0	0	0	1	0	0	0	0	0	0	0	0	0	0
chr2	181233814	182233814	1000001	*	FP	none	0	0	0	0	0	1	0	0	0	0	0	0	0	0	0	0
chr11	49776354	50776354	1000001	*	FP	none	0	0	0	0	0	1	0	0	0	0	0	0	0	0	0	0
chr10	2644214	3644214	1000001	*	FP	none	0	0	0	0	0	0	0	0	0	0	0	0	1	0	0	0
chr10	93951674	94951674	1000001	*	FP	none	0	0	0	0	0	0	0	0	0	0	0	0	1	0	0	0
chr1	10744578	11744578	1000001	*	FP	none,utmost	0	0	0	0	0	0	0	0	0	0	0	0	1	0	0	1
chr4	15466399	16466399	1000001	*	FP	none	0	0	0	0	0	0	0	0	0	0	0	0	1	0	0	0
chr4	17433160	18433160	1000001	*	FP	none	0	0	0	0	0	0	0	0	0	0	0	0	1	0	0	0
chr4	47988286	48988286	1000001	*	FP	none	0	0	0	0	0	0	0	0	0	0	0	0	1	0	0	0
chr4	155008098	156008098	1000001	*	FP	none	0	0	0	0	0	0	0	0	0	0	0	0	1	0	0	0
chr11	124113424	125113424	1000001	*	FP	none	0	0	0	0	0	0	0	0	0	0	0	0	1	0	0	0
chr5	69847150	70847150	1000001	*	TP	none	0	0	0	0	0	0	0	0	0	0	0	0	1	0	0	0
chr2	96668614	97668614	1000001	*	FP	none	0	0	0	0	0	0	0	0	0	0	0	0	1	0	0	0
chr7	16308660	17308660	1000001	*	FP	none	0	0	0	0	0	0	0	0	0	0	0	0	1	0	0	0
chr7	36158305	37158305	1000001	*	FP	none	0	0	0	0	0	0	0	0	0	0	0	0	1	0	0	0
chr20	44141373	45141373	1000001	*	FP	none	0	0	0	0	0	0	0	0	0	0	0	0	1	0	0	0
chr14	87882086	88882086	1000001	*	FP	none	0	0	0	0	0	0	0	0	0	0	0	0	1	0	0	0
chr3	41661337	42661337	1000001	*	FP	none	0	0	0	0	0	0	0	0	0	0	0	0	1	0	0	0
chr3	148099013	149099013	1000001	*	FP	none	0	0	0	0	0	0	0	0	0	0	0	0	1	0	0	0
chr3	190581662	191581662	1000001	*	FP	none	0	0	0	0	0	0	0	0	0	0	0	0	1	0	0	0
chr17	70794038	71794038	1000001	*	FP	none	0	0	0	0	0	0	0	0	0	0	0	0	1	0	0	0
chr17	76849488	77849488	1000001	*	FP	none	0	0	0	0	0	0	0	0	0	0	0	0	1	0	0	0
chr6	15638917	16638917	1000001	*	FP	none	0	0	0	0	0	0	0	0	0	0	0	0	1	0	0	0
chr6	96763677	97763677	1000001	*	FP	none	0	0	0	0	0	0	0	0	0	0	0	0	1	0	0	0
chr6	170372674	171372674	1000001	*	TP	none	0	0	0	0	0	0	0	0	0	0	0	0	1	0	0	0
chr13	109054427	110054427	1000001	*	FP	none	0	0	0	0	0	0	0	0	0	0	0	0	1	0	0	0
chr15	76055754	77055754	1000001	*	TP	none	0	0	0	0	0	0	0	0	0	0	0	0	1	0	0	0
chr10	50689985	51689985	1000001	*	FP	none,utmost	0	0	0	0	0	0	0	0	0	0	0	0	0	0	0	1
chr4	74985557	75985557	1000001	*	FP	none,utmost	0	0	0	0	0	0	0	0	0	0	0	0	0	0	0	1
chr5	68830007	69830007	1000001	*	FP	none,twas,utmost	0	0	0	0	0	0	0	0	0	0	0	1	0	0	0	1
chr1	1	635163	635163	*	FP	none	0	0	0	0	0	0	0	1	0	0	0	0	0	0	0	0
chr1	147401034	148401034	1000001	*	FP	none	0	0	0	0	0	0	0	1	0	0	0	0	0	0	0	0
chr2	87277247	88277247	1000001	*	FP	none	0	0	0	0	0	0	0	1	0	0	0	0	0	0	0	0
chr15	101781678	102781678	1000001	*	FP	none	0	0	0	0	0	0	0	1	0	0	0	0	0	0	0	0
chr2	148527192	149527192	1000001	*	FP	none	0	0	0	0	0	0	0	0	0	1	0	0	0	0	0	0
chr17	30315955	31315955	1000001	*	FP	none	0	0	0	0	0	0	0	0	0	0	1	0	0	0	0	0
