# Supplementary material for: Evaluating 17 methods incorporating biological function with GWAS summary statistics to accelerate discovery demonstrates a tradeoff between high sensitivity and high positive predictive value
Source: Commun Biol. 2023 Nov 24;6:1199. doi: 10.1038/s42003-023-05413-w (PMC10673847; doi:10.1038/s42003-023-05413-w)
Supplement: Supplementary file 17 — Supplementary Note 3 [file 42003_2023_5413_MOESM17_ESM.txt]

library(data.table) 
library(ggplot2)
library(UpSetR)
library(ComplexUpset)

conglomeration <- fread("INPUT_PATH/INPUT_FILE.txt")
methods <- colnames(conglomeration)[c(2:ncol(conglomeration))]
ComplexUpset::upset(
    conglomeration ,
    methods,
	
    base_annotations=list(
        'Intersection size'=intersection_size(
            counts=TRUE,
            aes=aes(fill=Nomination)
        )
    ),
    width_ratio=0.1, sort_intersections_by='degree'
)+ theme(panel.grid.major=element_blank(), panel.grid.minor=element_blank())
